# Supplementary material for: Chemical tuning of quantum spin–electric coupling in molecular magnets
Source: Nat Chem. 2025 Aug 27;17(12):1903–9. doi: 10.1038/s41557-025-01926-5 (PMC12669029; doi:10.1038/s41557-025-01926-5)
Supplement: Supplementary file 3 — ESR spectra and spin relaxation measurements. [file 41557_2025_1926_MOESM3_ESM.xlsx]

## Sheet: Sheet1
Fig 1 b top, power, 90 K 9.6 GHz			Fig 1 b middle, single crystal, 3.5 K 34.0 GHz			Fig 1 b bottom, powder, 5 K 255,4 GHz			Fig 1 c, top						Fig 1 c, bottom
Magnetic field	ESR spectrum		Magnetic field	ESR spectrum		Magnetic field	ESR spectrum		Temperature (K)	compound 1, T1 (us)	compound 2, T1 (us)	compound 1, T2 (us)	compound 2, T2 (us)		Temperature (K)	compound 1, stretch parameter	compound 2, stretch parameter
0	-0.462		0.02	0.149106		9.59999	0		3.5	2341.53	362.038	8.86089	5.61884		3.5	2.35611	1.65198
0.00022	-0.461233		0.021	0.190726		9.59989	0.00595		5	1669.12	266.126	8.93674	3.60841		5	2.52922	0.941408
0.00044	-0.464233		0.022	0.107612		9.59978	-0.00595		7	780.901	134.392	8.76889	2.71603		7	2.4853	0.757934
0.000659	-0.436383		0.023	0.0925894		9.59969	0		10	205.631	51.3942	8.42561	1.79438		10	2.47045	0.701074
0.000879	-0.382533		0.024	0.156776		9.59958	-0.00595		15	38.874	14.6868	7.32918	0.252961		15	1.91708	0.388226
0.001099	-0.31285		0.025	0.0693509		9.59948	-0.00595		20	12.1191	6.37216	5.27144	0.285309		20	1.60549	0.47633
0.001319	-0.238333		0.026	0.123888		9.59938	-0.017875
0.001538	-0.172633		0.027	0.108223		9.59929	-0.011925
0.001758	-0.112262		0.028	0.00813265		9.59917	-0.017875
0.001978	-0.0605567		0.029	0.130706		9.59908	-0.011925
0.002198	-0.0181783		0.03	0.165466		9.59898	-0.011925
0.002418	0.0202033		0.031	0.0393821		9.59889	-0.017875
0.002637	0.05809		0.032	0.0262636		9.59879	-0.00595
0.002857	0.103313		0.033	0.0582507		9.59868	-0.00595
0.003077	0.150377		0.034	0.0668608		9.59859	-0.00595
0.003297	0.20595		0.035	0.0970156		9.59848	-0.011925
0.003516	0.26735		0.036	0.0993651		9.59838	-0.00595
0.003736	0.33775		0.037	0.0724155		9.59829	-0.011925
0.003956	0.404667		0.038	0.123456		9.59822	-0.017875
0.004176	0.461917		0.039	0.127979		9.59809	-0.017875
0.004396	0.501517		0.04	0.0830436		9.59798	-0.011925
0.004615	0.515767		0.041	0.055599		9.59788	0
0.004835	0.506033		0.042	0.137122		9.59779	-0.011925
0.005055	0.467633		0.043	0.0704675		9.59769	-0.00595
0.005275	0.411083		0.044	0.0944371		9.59762	-0.017875
0.005495	0.3417		0.045	0.13438		9.59749	-0.00595
0.005714	0.261467		0.046	0.149836		9.59738	-0.011925
0.005934	0.1781		0.047	0.10612		9.59728	0
0.006154	0.094385		0.048	0.047905		9.59719	0
0.006374	0.0138467		0.049	0.0542015		9.59709	0
0.006593	-0.0536883		0.05	0.109477		9.59699	0
0.006813	-0.116885		0.051	0.113555		9.59689	-0.011925
0.007033	-0.176417		0.052	0.11728		9.59678	-0.011925
0.007253	-0.2161		0.053	0.105935		9.59669	-0.011925
0.007473	-0.243283		0.054	0.0882626		9.59659	0
0.007692	-0.260967		0.055	0.0778664		9.59648	0
0.007912	-0.264633		0.056	0.111844		9.59643	0
0.008132	-0.260483		0.057	0.0685962		9.59628	-0.00595
0.008352	-0.251817		0.058	0.0984617		9.59618	-0.017875
0.008571	-0.240983		0.059	0.113646		9.59609	-0.017875
0.008791	-0.224483		0.06	0.0687411		9.59598	-0.017875
0.009011	-0.209633		0.061	0.040259		9.59589	-0.00595
0.009231	-0.188283		0.062	0.0497195		9.59578	-0.00595
0.009451	-0.166602		0.063	0.0971618		9.5957	0
0.00967	-0.144413		0.064	0.132205		9.59559	0
0.00989	-0.117722		0.065	0.114584		9.59549	-0.00595
0.01011	-0.0905267		0.066	0.129835		9.59538	-0.011925
0.01033	-0.0666617		0.067	0.146241		9.5953	-0.011925
0.010549	-0.0392917		0.068	0.0657449		9.59518	-0.00595
0.010769	-0.014752		0.069	0.0596327		9.59508	-0.02385
0.010989	0.00529133		0.07	0.0611443		9.59499	-0.02385
0.011209	0.0308383		0.071	0.0289441		9.59489	-0.017875
0.011429	0.0497217		0.072	0.096679		9.5948	-0.017875
0.011648	0.07061		0.073	0.0706695		9.59469	-0.017875
0.011868	0.0883333		0.074	0.0711352		9.5946	-0.017875
0.012088	0.102562		0.075	0.0567462		9.59449	-0.011925
0.012308	0.113627		0.076	0.15858		9.59439	-0.011925
0.012527	0.119195		0.077	0.100776		9.5943	-0.00595
0.012747	0.1196		0.078	0.0602691		9.5942	-0.011925
0.012967	0.115508		0.079	0.053682		9.59409	-0.00595
0.013187	0.110087		0.08	0.0942772		9.59398	-0.011925
0.013407	0.104335		0.081	0.0955147		9.59389	-0.011925
0.013626	0.09992		0.082	0.0687658		9.59383	-0.011925
0.013846	0.0938417		0.083	0.127473		9.5937	-0.017875
0.014066	0.0909333		0.084	0.11076		9.59359	-0.011925
0.014286	0.088695		0.085	0.12094		9.59354	-0.02385
0.014505	0.0867933		0.086	0.0932819		9.59339	-0.017875
0.014725	0.0825617		0.087	0.0512381		9.59329	-0.017875
0.014945	0.08		0.088	0.0988002		9.5932	-0.017875
0.015165	0.0729417		0.089	0.0508199		9.5931	-0.017875
0.015385	0.0630533		0.09	0.0594513		9.59299	-0.017875
0.015604	0.0523333		0.091	0.03145		9.5929	-0.017875
0.015824	0.0456183		0.092	0.110261		9.5928	-0.02975
0.016044	0.0407383		0.093	0.155484		9.59269	-0.017875
0.016264	0.0333633		0.094	0.0904694		9.5926	-0.017875
0.016484	0.02749		0.095	0.0393362		9.5925	-0.011925
0.016703	0.0269533		0.096	0.175252		9.59241	-0.011925
0.016923	0.0259183		0.097	0.0703427		9.59231	-0.00595
0.017143	0.025055		0.098	0.0802861		9.59219	-0.011925
0.017363	0.0300267		0.099	0.0558474		9.59211	-0.011925
0.017582	0.0331683		0.1	0.0633954		9.59201	0
0.017802	0.03998		0.101	0.0832854		9.59191	0
0.018022	0.041795		0.102	0.178761		9.5918	0.00595
0.018242	0.0466117		0.103	0.13804		9.5917	-0.011925
0.018462	0.0495983		0.104	0.117797		9.59161	-0.00595
0.018681	0.0519217		0.105	0.0696701		9.59151	-0.00595
0.018901	0.0554133		0.106	0.0663135		9.5914	-0.00595
0.019121	0.0532417		0.107	0.117545		9.59131	-0.00595
0.019341	0.0519067		0.108	0.247431		9.59124	-0.00595
0.01956	0.0549083		0.109	0.128852		9.5911	0
0.01978	0.058745		0.11	0.0729099		9.59101	0
0.02	0.0634183		0.111	0.0800742		9.59091	0.00595
0.02022	0.06426		0.112	0.133639		9.59081	0
0.02044	0.0682717		0.113	0.0483702		9.59074	0
0.020659	0.06362		0.114	0.111686		9.59062	-0.011925
0.020879	0.0603033		0.115	0.0827763		9.59051	-0.00595
0.021099	0.0501567		0.116	0.091383		9.59041	-0.00595
0.021319	0.043345		0.117	0.0458452		9.59032	0
0.021538	0.0337033		0.118	0.143963		9.59025	0
0.021758	0.0272317		0.119	0.0997781		9.59011	-0.017875
0.021978	0.019595		0.12	0.142239		9.59002	-0.017875
0.022198	0.0142943		0.121	0.0457329		9.58991	-0.02385
0.022418	0.00649617		0.122	0.023024		9.58981	-0.00595
0.022637	0.00470033		0.123	0.135506		9.58971	-0.011925
0.022857	0.00340717		0.124	0.120969		9.58965	-0.00595
0.023077	0.0061165		0.125	0.0793099		9.58952	-0.02385
0.023297	0.00582817		0.126	0.0854396		9.58941	-0.02385
0.023516	0.00604233		0.127	0.220883		9.58931	-0.017875
0.023736	0.0094255		0.128	0.12426		9.5892	-0.02385
0.023956	0.0118112		0.129	0.0600804		9.58911	-0.02385
0.024176	0.0101992		0.13	0.0235639		9.58901	-0.02975
0.024396	0.0095895		0.131	0.0871851		9.58892	-0.02385
0.024615	0.0106488		0.132	0.050496		9.58884	-0.02975
0.024835	0.00654383		0.133	0.0348511		9.5887	-0.02975
0.025055	0.0032745		0.134	0.085475		9.58861	-0.02975
0.025275	-0.000492633		0.135	0.0287378		9.58851	-0.017875
0.025495	-0.00492417		0.136	0.0675431		9.58842	-0.017875
0.025714	-0.01052		0.137	0.0722928		9.58835	-0.00595
0.025934	-0.0169467		0.138	0.0806019		9.58821	-0.00595
0.026154	-0.025705		0.139	0.07683		9.5881	0
0.026374	-0.0371283		0.14	0.0970038		9.58801	0
0.026593	-0.045715		0.141	0.0690022		9.58791	-0.00595
0.026813	-0.0538		0.142	0.0396132		9.5878	-0.011925
0.027033	-0.06155		0.143	0.049802		9.58771	-0.011925
0.027253	-0.0652967		0.144	0.00528613		9.58761	0
0.027473	-0.0735417		0.145	0.0787325		9.58752	0
0.027692	-0.0761183		0.146	0.0558455		9.58741	0.00595
0.027912	-0.0801917		0.147	0.0753777		9.5873	0.00595
0.028132	-0.0790983		0.148	0.059179		9.58722	0.011925
0.028352	-0.0765017		0.149	0.0461051		9.58713	0.011925
0.028571	-0.0792367		0.15	0.0162563		9.58702	0.011925
0.028791	-0.0833033		0.151	0.078381		9.58692	0.011925
0.029011	-0.0840333		0.152	0.0342945		9.58681	0.011925
0.029231	-0.0882617		0.153	0.073984		9.58672	0.011925
0.029451	-0.0901567		0.154	0.0653611		9.58662	0
0.02967	-0.0910483		0.155	0.0363109		9.58653	0.00595
0.02989	-0.0891033		0.156	0.0443443		9.58642	-0.011925
0.03011	-0.083825		0.157	0.154992		9.58632	0
0.03033	-0.0828783		0.158	0.0219305		9.58623	-0.011925
0.030549	-0.079095		0.159	0.0757687		9.58612	-0.00595
0.030769	-0.0766433		0.16	0.0366497		9.58602	-0.011925
0.030989	-0.0690233		0.161	0.0619259		9.58592	-0.00595
0.031209	-0.0627367		0.162	0.0196043		9.58582	-0.011925
0.031429	-0.053445		0.163	0.043345		9.58573	-0.017875
0.031648	-0.04482		0.164	0.0822017		9.58562	-0.017875
0.031868	-0.03586		0.165	0.0162002		9.58554	-0.011925
0.032088	-0.026565		0.166	0.0212696		9.58547	-0.00595
0.032308	-0.0226017		0.167	0.0422151		9.58533	-0.00595
0.032527	-0.0116353		0.168	0.143151		9.58522	0.00595
0.032747	-0.0001679		0.169	0.0948114		9.58513	0
0.032967	0.00780117		0.17	0.0590834		9.58502	0
0.033187	0.0139387		0.171	0.0708516		9.58492	-0.011925
0.033407	0.019245		0.172	0.0558879		9.58482	-0.017875
0.033626	0.020885		0.173	0.0466701		9.58471	-0.02975
0.033846	0.022195		0.174	0.0641858		9.58463	-0.017875
0.034066	0.0153387		0.175	0.146297		9.58452	-0.017875
0.034286	0.00881783		0.176	0.0748722		9.58444	-0.017875
0.034505	-0.00336817		0.177	0.127756		9.58433	-0.017875
0.034725	-0.0132192		0.178	0.10702		9.58423	-0.02975
0.034945	-0.0225683		0.179	0.0731221		9.58416	-0.02385
0.035165	-0.0290833		0.18	0.0373536		9.58407	-0.02975
0.035385	-0.0352633		0.181	0.109858		9.58392	-0.02385
0.035604	-0.0417733		0.182	0.102657		9.58382	-0.02385
0.035824	-0.04595		0.183	0.0503118		9.58373	-0.017875
0.036044	-0.044625		0.184	0.155428		9.58362	-0.011925
0.036264	-0.044465		0.185	0.0207722		9.58353	-0.00595
0.036484	-0.04797		0.186	0.138233		9.58343	0
0.036703	-0.050475		0.187	0.0671957		9.58332	0
0.036923	-0.0501433		0.188	0.0799088		9.58327	0
0.037143	-0.050145		0.189	0.0950719		9.58312	-0.011925
0.037363	-0.04881		0.19	0.0616053		9.58304	-0.00595
0.037582	-0.0433083		0.191	0.0297705		9.58293	-0.00595
0.037802	-0.0389717		0.192	0.0431992		9.58283	0
0.038022	-0.0359667		0.193	0.0753589		9.58272	-0.00595
0.038242	-0.03296		0.194	0.0972355		9.58263	0
0.038462	-0.0272867		0.195	0.0130041		9.58253	0
0.038681	-0.02511		0.196	0.0676707		9.58243	0
0.038901	-0.0227667		0.197	0.0790322		9.58233	0
0.039121	-0.0220883		0.198	0.0737799		9.58222	-0.00595
0.039341	-0.0197417		0.199	0.102571		9.58213	0
0.03956	-0.019395		0.2	0.0999186		9.58203	-0.00595
0.03978	-0.0135455		0.201	0.0274602		9.58194	0
0.04	-0.0135285		0.202	0.0778844		9.58183	0
0.04022	-0.0118435		0.203	0.0569042		9.58173	-0.00595
0.04044	-0.0131573		0.204	0.02673		9.58164	-0.011925
0.040659	-0.0113033		0.205	0.0735074		9.58154	-0.017875
0.040879	-0.0136147		0.206	0.0212279		9.58143	-0.00595
0.041099	-0.0135913		0.207	0.0398503		9.58133	-0.017875
0.041319	-0.0127335		0.208	0.121042		9.58123	-0.011925
0.041538	-0.0112078		0.209	0.0272909		9.58112	-0.017875
0.041758	-0.010181		0.21	0.0417401		9.58103	-0.017875
0.041978	-0.0124862		0.211	0.0453646		9.58093	-0.017875
0.042198	-0.00612367		0.212	0.108276		9.58084	-0.02385
0.042418	-0.0015932		0.213	0.0717028		9.58073	-0.017875
0.042637	-0.000228283		0.214	0.112898		9.58065	-0.02385
0.042857	-0.0021955		0.215	0.10365		9.58052	-0.017875
0.043077	-0.005495		0.216	0.0961366		9.58047	-0.017875
0.043297	-0.00446		0.217	0.0659101		9.58035	0
0.043516	-0.00359067		0.218	0.0503525		9.58024	0
0.043736	-0.00122012		0.219	0.0511703		9.58014	-0.011925
0.043956	-0.00518183		0.22	0.0326599		9.58004	-0.011925
0.044176	-0.00480917		0.221	0.0701091		9.57994	-0.017875
0.044396	-0.00160205		0.222	0.0521031		9.57985	-0.011925
0.044615	-0.00389383		0.223	0.117307		9.57978	-0.017875
0.044835	-0.00218467		0.224	0.0725836		9.57964	0
0.045055	-0.00664117		0.225	0.0956119		9.57955	0
0.045275	-0.00976317		0.226	0.199618		9.57944	-0.011925
0.045495	-0.00721767		0.227	0.0895231		9.57934	-0.011925
0.045714	-0.009171		0.228	0.066034		9.57925	-0.017875
0.045934	-0.0081235		0.229	0.0431738		9.57914	-0.017875
0.046154	-0.00490817		0.23	0.0517691		9.57904	-0.017875
0.046374	-0.005192		0.231	0.0961221		9.57895	-0.00595
0.046593	-0.00547483		0.232	0.0387338		9.57885	-0.017875
0.046813	-0.00325667		0.233	0.0528207		9.57875	-0.011925
0.047033	-0.0040375		0.234	0.0479192		9.57865	-0.017875
0.047253	-0.0023175		0.235	0.127296		9.57856	-0.017875
0.047473	-0.00393		0.236	0.078094		9.57845	-0.02385
0.047692	-0.00337483		0.237	0.0418881		9.57835	-0.02975
0.047912	-0.001652		0.238	0.0230702		9.57824	-0.017875
0.048132	-0.004095		0.239	0.051456		9.57815	-0.02385
0.048352	-0.00203717		0.24	0.0231651		9.57805	-0.011925
0.048571	-0.000478417		0.241	0.0501268		9.57794	0
0.048791	0.00458117		0.242	0.0351318		9.57785	0
0.049011	-0.00085835		0.243	0.0905792		9.57774	-0.011925
0.049231	0.00253633		0.244	0.0597054		9.57765	-0.017875
0.049451	0.00243183		0.245	0.0440975		9.57755	-0.011925
0.04967	0.00299467		0.246	0.0933296		9.57744	-0.011925
0.04989	0.0055585		0.247	0.0343062		9.57735	0
0.05011	0.00428983		0.248	0.089517		9.57725	-0.00595
0.05033	0.000855217		0.249	0.213227		9.57716	-0.00595
0.050549	0.003588		0.25	0.040186		9.57705	-0.011925
0.050769	0.00282167		0.251	0.0269738		9.57694	-0.011925
0.050989	0.00572283		0.252	0.0475609		9.57684	-0.017875
0.051209	0.00112465		0.253	0.0877102		9.57675	-0.02975
0.051429	0.00536067		0.254	0.052291		9.57665	-0.02385
0.051648	0.00609733		0.255	0.0525338		9.57656	-0.02385
0.051868	0.00583467		0.256	0.12383		9.57645	-0.017875
0.052088	0.0062395		0.257	0.153615		9.57634	-0.00595
0.052308	0.00247833		0.258	0.120353		9.57625	0
0.052527	0.004218		0.259	0.079477		9.57615	0
0.052747	0.00295833		0.26	0.0337144		9.57606	0
0.052967	0.00519933		0.261	0.100152		9.57595	-0.011925
0.053187	0.00477433		0.262	0.0888785		9.57584	-0.017875
0.053407	0.00501667		0.263	0.0557458		9.57574	-0.017875
0.053626	0.00575967		0.264	0.0368472		9.57565	-0.017875
0.053846	0.00983667		0.265	0.0361651		9.57559	0
0.054066	0.00924767		0.266	0.115047		9.57544	-0.011925
0.054286	0.00799267		0.267	0.0309575		9.57536	-0.00595
0.054505	0.00573833		0.268	0.0982393		9.57525	-0.011925
0.054725	0.00615133		0.269	0.0910882		9.57515	-0.00595
0.054945	0.0113982		0.27	0.0511065		9.57505	-0.011925
0.055165	0.0103123		0.271	0.013472		9.57496	-0.00595
0.055385	0.0123938		0.272	0.147212		9.57486	-0.00595
0.055604	0.0109758		0.273	0.0705373		9.57479	-0.017875
0.055824	0.0085585		0.274	0.0484056		9.57466	-0.011925
0.056044	0.0103083		0.275	0.033398		9.57456	-0.017875
0.056264	0.00755883		0.276	0.0958573		9.57445	0
0.056484	0.00930983		0.277	0.0249047		9.57436	-0.00595
0.056703	0.0102282		0.278	0.0541999		9.57425	0
0.056923	0.00748033		0.279	0.0542696		9.57415	-0.00595
0.057143	0.00756633		0.28	0.0766266		9.57406	0
0.057363	0.00598617		0.281	0.0990185		9.57396	0
0.057582	0.00707333		0.282	0.0492175		9.57386	-0.00595
0.057802	0.00799433		0.283	0.111782		9.57376	-0.00595
0.058022	0.0090825		0.284	0.147014		9.57365	-0.00595
0.058242	0.00783783		0.285	0.128505		9.57356	-0.00595
0.058462	0.006927		0.286	0.129617		9.57346	0
0.058681	0.00468333		0.287	0.0442017		9.57335	0.011925
0.058901	0.00844017		0.288	0.0888228		9.57326	0.00595
0.059121	0.00853067		0.289	0.0771302		9.57316	0
0.059341	0.00895517		0.29	0.128823		9.57305	-0.011925
0.05956	0.00588017		0.291	0.0415576		9.57297	-0.011925
0.05978	0.0088055		0.292	0.0483386		9.57286	-0.017875
0.06	0.00656467		0.293	0.105675		9.57276	-0.00595
0.06022	0.00865767		0.294	0.145042		9.57266	-0.00595
0.06044	0.00991767		0.295	0.0749383		9.57257	0
0.060659	0.00917817		0.296	0.0730007		9.57246	-0.011925
0.060879	0.00710583		0.297	0.0265676		9.57236	-0.017875
0.061099	0.00836717		0.298	0.00734594		9.57231	-0.017875
0.061319	0.00996217		0.299	0.0225159		9.57216	-0.017875
0.061538	0.0077245		0.3	0.0759704		9.57206	-0.02385
0.061758	0.00565367		0.301	0.0346506		9.57197	-0.017875
0.061978	0.00608333		0.302	0.0318121		9.57186	-0.011925
0.062198	0.00468		0.303	0.0834853		9.5718	-0.011925
0.062418	0.00344383		0.304	0.024071		9.57167	0
0.062637	0.00537467		0.305	0.101282		9.57156	-0.011925
0.062857	0.00830583		0.306	0.0467817		9.57147	-0.011925
0.063077	0.00857067		0.307	0.151702		9.57136	-0.017875
0.063297	0.009336		0.308	0.0960902		9.57126	-0.011925
0.063516	0.00726817		0.309	0.0642888		9.57115	-0.011925
0.063736	0.00870083		0.31	0.0736678		9.57106	-0.00595
0.063956	0.00946717		0.311	0.173156		9.57096	-0.00595
0.064176	0.00923383		0.312	0.0818308		9.57085	-0.00595
0.064396	0.011834		0.313	0.00241764		9.57076	-0.017875
0.064615	0.00960133		0.314	0.0424624		9.57065	-0.017875
0.064835	0.0102023		0.315	0.087461		9.57057	-0.017875
0.065055	0.0093035		0.316	0.113616		9.57046	-0.011925
0.065275	0.00690517		0.317	0.0645399		9.57037	0
0.065495	0.00867367		0.318	0.138398		9.57027	0
0.065714	0.0074425		0.319	0.0718199		9.57016	0
0.065934	0.0113783		0.32	0.0425052		9.57007	-0.011925
0.066154	0.00898117		0.321	0.128162		9.56996	-0.011925
0.066374	0.00858417		0.322	0.082691		9.56986	-0.017875
0.066593	0.00935417		0.323	0.0290592		9.56977	-0.011925
0.066813	0.0106243		0.324	0.0558624		9.56967	-0.017875
0.067033	0.0105615		0.325	0.119443		9.56956	-0.00595
0.067253	0.0131657		0.326	0.0638666		9.56947	-0.017875
0.067473	0.01377		0.327	0.036633		9.56936	-0.017875
0.067692	0.0128747		0.328	0.0944532		9.56927	-0.011925
0.067912	0.0121462		0.329	0.015156		9.56917	-0.011925
0.068132	0.0112513		0.33	0.0835085		9.56906	-0.00595
0.068352	0.0123567		0.331	0.0281419		9.56901	-0.011925
0.068571	0.0132957		0.332	0.119709		9.56887	-0.017875
0.068791	0.014068		0.333	0.169131		9.56876	-0.017875
0.069011	0.0101742		0.334	0.0590141		9.56867	0
0.069231	0.010947		0.335	0.0610175		9.56857	0
0.069451	0.0090535		0.336	0.0481078		9.56846	0
0.06967	0.00882683		0.337	0.0333887		9.56837	-0.011925
0.06989	0.007767		0.338	0.0411174		9.56827	-0.017875
0.07011	0.007374		0.339	0.114772		9.56817	-0.02385
0.07033	0.010148		0.34	0.111371		9.56808	-0.011925
0.070549	0.0117553		0.341	0.023869		9.56797	-0.011925
0.070769	0.00969633		0.342	0.0754661		9.56788	-0.011925
0.070989	0.0109708		0.343	0.152666		9.56777	-0.011925
0.071209	0.0104122		0.344	0.0551144		9.56768	-0.00595
0.071429	0.00985367		0.345	0.0769996		9.56758	-0.011925
0.071648	0.0096285		0.346	0.0865077		9.56747	-0.017875
0.071868	0.008737		0.347	0.0403708		9.56738	-0.017875
0.072088	0.00934567		0.348	0.0439609		9.56728	-0.017875
0.072308	0.0117878		0.349	0.0469619		9.56719	-0.017875
0.072527	0.00906333		0.35	0.0643077		9.56709	-0.02385
0.072747	0.0113392		0.351	0.0432296		9.56698	-0.011925
0.072967	0.0107817		0.352	0.0644314		9.56687	-0.017875
0.073187	0.0110577		0.353	0.0668939		9.56679	-0.017875
0.073407	0.0113338		0.354	0.0241273		9.56671	-0.017875
0.073626	0.0089435		0.355	0.091946		9.56658	-0.011925
0.073846	0.0088865		0.356	0.0758083		9.56648	-0.017875
0.074066	0.007663		0.357	0.175416		9.56639	-0.00595
0.074286	0.00993967		0.358	0.0798322		9.56628	-0.00595
0.074505	0.0087165		0.359	0.0940792		9.56618	-0.00595
0.074725	0.00999333		0.36	0.0363004		9.56609	0
0.074945	0.00627033		0.361	0.0671571		9.56598	-0.00595
0.075165	0.006714		0.362	0.0284393		9.56588	0.00595
0.075385	0.00799117		0.363	0.0672956		9.56579	-0.00595
0.075604	0.00510167		0.364	0.0580977		9.56572	0
0.075824	0.008379		0.365	0.129788		9.56558	-0.011925
0.076044	0.00732317		0.366	0.0389573		9.56549	-0.011925
0.076264	0.006434		0.367	0.127677		9.56538	-0.011925
0.076484	0.00537817		0.368	0.173565		9.56529	-0.011925
0.076703	0.00498917		0.369	0.12823		9.56519	-0.00595
0.076923	0.005267		0.37	0.08093		9.56508	0
0.077143	0.00404483		0.371	0.125163		9.56499	0
0.077363	0.003656		0.372	0.0523912		9.56489	-0.011925
0.077582	0.00176717		0.373	0.101939		9.56478	-0.00595
0.077802	-0.000121488		0.374	0.190938		9.56469	-0.011925
0.078022	-1.01283e-05		0.375	0.0284197		9.56458	-0.00595
0.078242	0.00143462		0.376	0.0438144		9.56448	-0.017875
0.078462	-0.00162058		0.377	0.0326329		9.56438	-0.011925
0.078681	0.00032425		0.378	0.0923435		9.56428	-0.017875
0.078901	0.000269117		0.379	0.0489114		9.56419	0
0.079121	0.00254733		0.38	0.0210913		9.56408	0
0.079341	0.00299233		0.381	0.0548053		9.56398	-0.011925
0.07956	0.005104		0.382	0.115677		9.56389	-0.00595
0.07978	0.00371567		0.383	0.124313		9.56378	-0.00595
0.08	0.00682733		0.384	0.0678758		9.56368	0
0.08022	0.00410567		0.385	0.137661		9.56359	-0.011925
0.08044	0.00205083		0.386	0.0850602		9.56348	-0.011925
0.080659	0.00399583		0.387	0.0620519		9.5634	-0.017875
0.080879	0.00477433		0.388	0.0996077		9.56329	-0.017875
0.081099	0.00088605		0.389	0.10241		9.56318	-0.011925
0.081319	0.00199783		0.39	0.0750698		9.5631	-0.00595
0.081538	0.00260967		0.391	0.0796698		9.56299	0
0.081758	-0.000445283		0.392	0.0998639		9.5629	-0.017875
0.081978	-0.00116683		0.393	0.0704976		9.56279	-0.011925
0.082198	-0.000555067		0.394	0.0890917		9.56269	-0.017875
0.082418	0.000390033		0.395	0.0709929		9.56258	-0.017875
0.082637	-0.00216483		0.396	0.124154		9.56249	-0.017875
0.082857	-0.00305317		0.397	0.05846		9.56239	-0.02975
0.083077	-0.004108		0.398	0.0739372		9.5623	-0.02975
0.083297	-0.00449633		0.399	0.0672207		9.56219	-0.02975
0.083516	-0.002218		0.4	0.0448414		9.56209	-0.011925
0.083736	-0.00443967		0.401	0.0723632		9.56199	-0.011925
0.083956	-0.004828		0.402	0.0978238		9.56189	0
0.084176	-0.00538317		0.403	0.0192096		9.56184	-0.011925
0.084396	-0.00460483		0.404	0.0104563		9.5617	-0.00595
0.084615	-0.00449333		0.405	0.0764473		9.56161	-0.00595
0.084835	-0.00288183		0.406	0.150032		9.56152	-0.00595
0.085055	-0.00260367		0.407	0.131002		9.5614	0
0.085275	-0.00382567		0.408	0.0663883		9.56133	-0.011925
0.085495	-0.0050475		0.409	0.1815		9.5612	-0.00595
0.085714	-0.00393617		0.41	0.114176		9.5611	-0.017875
0.085934	-0.00565833		0.411	0.0399201		9.56099	-0.00595
0.086154	-0.00638033		0.412	0.0397692		9.5609	-0.00595
0.086374	-0.00493583		0.413	0.0762655		9.5608	0
0.086593	-0.0044915		0.414	0.303639		9.5607	-0.00595
0.086813	-0.00471367		0.415	0.0861638		9.56059	-0.011925
0.087033	-0.00526933		0.416	0.0969911		9.56051	-0.011925
0.087253	-0.00449167		0.417	0.139796		9.5604	-0.00595
0.087473	-0.0050475		0.418	0.0225317		9.56029	0
0.087692	-0.00577		0.419	0.166386		9.56019	-0.00595
0.087912	-0.007326		0.42	0.0509634		9.5601	0
0.088132	-0.00854867		0.421	0.0504463		9.56	0
0.088352	-0.00677133		0.422	0.0383658		9.55989	0.00595
0.088571	-0.00516083		0.423	0.0192822		9.5598	-0.00595
0.088791	-0.00605033		0.424	0.0408435		9.5597	-0.011925
0.089011	-0.00910667		0.425	0.0709533		9.5596	-0.017875
0.089231	-0.00699633		0.426	0.039742		9.55954	-0.017875
0.089451	-0.0087195		0.427	0.0633732		9.55939	-0.017875
0.08967	-0.00594267		0.428	0.111256		9.5593	-0.02975
0.08989	-0.00983267		0.429	0.0666143		9.5592	-0.02975
0.09011	-0.009556		0.43	0.0135153		9.55911	-0.02975
0.09033	-0.0116128		0.431	0.112832		9.559	-0.011925
0.090549	-0.009003		0.432	0.0683382		9.5589	0
0.090769	-0.00906		0.433	0.0607512		9.55879	0.00595
0.090989	-0.009617		0.434	0.0510173		9.55874	-0.011925
0.091209	-0.00917433		0.435	0.0723983		9.5586	-0.011925
0.091429	-0.00839817		0.436	0.0358522		9.55849	-0.017875
0.091648	-0.00978883		0.437	0.0916888		9.5584	-0.017875
0.091868	-0.00834633		0.438	0.035599		9.55829	-0.017875
0.092088	-0.00623733		0.439	0.0954735		9.5582	-0.017875
0.092308	-0.00712833		0.44	0.154668		9.55814	-0.00595
0.092527	-0.0075195		0.441	0.0415258		9.55799	0
0.092747	-0.007744		0.442	0.0799881		9.5579	0
0.092967	-0.006802		0.443	0.0547366		9.5578	-0.011925
0.093187	-0.00752683		0.444	0.0653693		9.55771	0
0.093407	-0.012585		0.445	0.0471747		9.5576	-0.017875
0.093626	-0.0154767		0.446	0.0909491		9.5575	-0.017875
0.093846	-0.0160352		0.447	0.114205		9.55742	-0.02975
0.094066	-0.01676		0.448	0.0324973		9.5573	-0.02975
0.094286	-0.0159858		0.449	0.0960634		9.55722	-0.02975
0.094505	-0.0188783		0.45	0.112567		9.5571	-0.017875
0.094725	-0.0186033		0.451	0.0859217		9.557	-0.017875
0.094945	-0.0194967		0.452	0.0575259		9.55691	-0.00595
0.095165	-0.0202217		0.453	0.10407		9.55681	-0.00595
0.095385	-0.019115		0.454	0.0538056		9.5567	0
0.095604	-0.0185067		0.455	0.0869214		9.55661	0
0.095824	-0.0170667		0.456	0.115942		9.5565	-0.00595
0.096044	-0.0114598		0.457	0.115726		9.5564	-0.017875
0.096264	-0.011853		0.458	0.119275		9.55629	-0.017875
0.096484	-0.0095795		0.459	0.157961		9.5562	-0.011925
0.096703	-0.00780633		0.46	0.0933318		9.5561	-0.017875
0.096923	-0.00553317		0.461	0.0720613		9.55601	-0.011925
0.097143	-0.0070935		0.462	0.0818361		9.55591	-0.017875
0.097363	-0.004654		0.463	0.151576		9.55582	-0.017875
0.097582	-0.003048		0.464	0.0633588		9.55572	-0.02385
0.097802	-0.00494217		0.465	0.0884763		9.55562	-0.017875
0.098022	-0.00383633		0.466	0.113679		9.55551	-0.011925
0.098242	-0.00773067		0.467	0.0727796		9.55541	-0.011925
0.098462	-0.008292		0.468	0.043066		9.55532	-0.017875
0.098681	-0.0118533		0.469	0.0211815		9.55521	-0.011925
0.098901	-0.012248		0.47	0.0404295		9.55511	-0.011925
0.099121	-0.0153097		0.471	0.0507301		9.55502	-0.00595
0.099341	-0.0200383		0.472	0.16184		9.55491	-0.011925
0.09956	-0.0199333		0.473	0.0231195		9.55481	-0.017875
0.09978	-0.0198283		0.474	0.185353		9.55472	-0.017875
0.1	-0.020225		0.475	0.0513063		9.55461	-0.011925
0.10022	-0.0209533		0.476	0.100401		9.55452	-0.017875
0.10044	-0.0190167		0.477	0.119962		9.55442	-0.017875
0.100659	-0.0164118		0.478	0.0520279		9.55431	-0.017875
0.100879	-0.0151413		0.479	0.0518101		9.55422	-0.017875
0.101099	-0.0135377		0.48	0.0938752		9.55412	-0.011925
0.101319	-0.008434		0.481	0.097324		9.55401	-0.011925
0.101538	-0.0133307		0.482	0.0108917		9.55393	-0.00595
0.101758	-0.0145608		0.483	0.147008		9.55382	0
0.101978	-0.0129577		0.484	0.199738		9.55371	0
0.102198	-0.011188		0.485	0.092432		9.55362	-0.011925
0.102418	-0.011752		0.486	0.147724		9.55352	-0.00595
0.102637	-0.0121493		0.487	0.219894		9.55342	-0.011925
0.102857	-0.0120468		0.488	0.0516438		9.55332	-0.011925
0.103077	-0.011778		0.489	0.077329		9.55323	-0.02385
0.103297	-0.00817583		0.49	0.349898		9.55312	-0.017875
0.103516	-0.00890717		0.491	0.405459		9.55306	-0.02385
0.103736	-0.00813867		0.492	0.518609		9.55293	-0.017875
0.103956	-0.004537		0.493	0.709774		9.55282	-0.02385
0.104176	-0.00460217		0.494	0.719116		9.55272	-0.02385
0.104396	-0.00383417		0.495	0.874082		9.55261	-0.017875
0.104615	-0.002733		0.496	0.695813		9.55256	-0.011925
0.104835	-0.004632		0.497	0.638139		9.55242	-0.00595
0.105055	-0.00719783		0.498	0.548318		9.55232	-0.011925
0.105275	-0.00826383		0.499	0.589584		9.55222	-0.017875
0.105495	-0.00849667		0.5	0.711209		9.55217	-0.011925
0.105714	-0.0123963		0.501	0.841218		9.55202	0
0.105934	-0.0109628		0.502	0.838722		9.55192	0
0.106154	-0.0130295		0.503	0.90913		9.55183	-0.011925
0.106374	-0.0159297		0.504	0.869744		9.55172	-0.00595
0.106593	-0.0204967		0.505	0.621378		9.55164	0
0.106813	-0.0203967		0.506	0.634517		9.55153	-0.011925
0.107033	-0.0206317		0.507	0.676513		9.55142	-0.017875
0.107253	-0.019365		0.508	0.761428		9.55132	-0.02975
0.107473	-0.0209333		0.509	0.817862		9.55123	-0.02385
0.107692	-0.0221667		0.51	0.931097		9.55113	-0.02385
0.107912	-0.0205683		0.511	0.908601		9.55103	-0.017875
0.108132	-0.0203033		0.512	0.810591		9.55092	-0.017875
0.108352	-0.017705		0.513	0.678268		9.55082	-0.017875
0.108571	-0.0149405		0.514	0.680552		9.55073	-0.00595
0.108791	-0.0133425		0.515	0.64989		9.55063	0
0.109011	-0.0144115		0.516	0.749035		9.55052	0
0.109231	-0.0128138		0.517	0.895255		9.55044	0
0.109451	-0.0107163		0.518	0.963732		9.55036	0
0.10967	-0.0102857		0.519	0.829662		9.55024	0
0.10989	-0.00818867		0.52	0.857817		9.55013	0
0.11011	-0.00759167		0.521	0.628854		9.55003	0
0.11033	-0.00982817		0.522	0.658337		9.54994	-0.00595
0.110549	-0.008065		0.523	0.622389		9.54987	-0.011925
0.110769	-0.00630183		0.524	0.904054		9.54973	-0.011925
0.110989	-0.00937233		0.525	0.886005		9.54963	-0.00595
0.111209	-0.0101095		0.526	0.883468		9.54953	-0.011925
0.111429	-0.011347		0.527	0.877945		9.54944	-0.00595
0.111648	-0.0130845		0.528	0.936177		9.54934	-0.00595
0.111868	-0.011989		0.529	0.764247		9.54923	0
0.112088	-0.00906033		0.53	0.745197		9.54914	-0.00595
0.112308	-0.00963167		0.531	0.697423		9.54903	0
0.112527	-0.0105367		0.532	0.953255		9.54893	-0.00595
0.112747	-0.0091085		0.533	0.93844		9.54884	-0.00595
0.112967	-0.00651383		0.534	1		9.54873	-0.011925
0.113187	-0.00925267		0.535	0.911958		9.54862	0
0.113407	-0.012825		0.536	0.78593		9.54853	0
0.113626	-0.0145642		0.537	0.626734		9.54843	0
0.113846	-0.0176367		0.538	0.523665		9.54834	-0.00595
0.114066	-0.0195433		0.539	0.472546		9.54824	-0.00595
0.114286	-0.01945		0.54	0.430574		9.54813	-0.017875
0.114505	-0.02219		0.541	0.327362		9.54802	-0.017875
0.114725	-0.0212633		0.542	0.174555		9.54793	-0.017875
0.114945	-0.0193367		0.543	0.244923		9.54783	-0.02385
0.115165	-0.0197433		0.544	0.274368		9.54774	-0.017875
0.115385	-0.02215		0.545	0.131203		9.54763	-0.017875
0.115604	-0.0185583		0.546	0.217375		9.54753	-0.02385
0.115824	-0.0182983		0.547	0.197546		9.54744	-0.02385
0.116044	-0.0188733		0.548	0.132703		9.54734	-0.02385
0.116264	-0.018115		0.549	0.134353		9.54724	-0.017875
0.116484	-0.0146892		0.55	0.0195857		9.54713	-0.017875
0.116703	-0.0154308		0.551	0.0670453		9.54705	-0.02385
0.116923	-0.0135058		0.552	0.0785982		9.54694	-0.02385
0.117143	-0.0115812		0.553	0.0202794		9.54684	-0.02975
0.117363	-0.00949		0.554	0.0489832		9.54673	-0.02385
0.117582	-0.0070655		0.555	0.0875882		9.54664	-0.02975
0.117802	-0.007308		0.556	0.058501		9.54654	-0.017875
0.118022	-0.00755067		0.557	0.0747778		9.54643	-0.011925
0.118242	-0.00762683		0.558	0.0952117		9.54637	-0.017875
0.118462	-0.00720317		0.559	0.044906		9.54623	-0.017875
0.118681	-0.00544633		0.56	0.147549		9.54614	-0.017875
0.118901	-0.00185633		0.561	0.0214568		9.54603	-0.017875
0.119121	0.00090025		0.562	0.101749		9.54593	-0.011925
0.119341	0.00198983		0.563	0.184741		9.54584	-0.017875
0.11956	0.002246		0.564	0.0978183		9.54574	-0.017875
0.11978	0.004002		0.565	0.0433913		9.54567	-0.02385
0.12	0.000924567		0.566	0.0681771		9.54554	-0.011925
0.12022	0.00584683		0.567	0.130718		9.54544	-0.011925
0.12044	0.00293567		0.568	0.100822		9.54533	-0.00595
0.120659	0.003191		0.569	0.116126		9.54527	-0.011925
0.120879	0.00561283		0.57	0.166094		9.54514	0
0.121099	0.00570117		0.571	0.100652		9.54504	-0.00595
0.121319	0.00462267		0.572	0.037702		9.54494	-0.00595
0.121538	0.007544		0.573	0.0415753		9.54485	-0.017875
0.121758	0.0101318		0.574	0.0821087		9.54475	-0.02385
0.121978	0.0112193		0.575	0.0781424		9.54464	-0.02385
0.122198	0.0116402		0.576	0.0592472		9.54453	-0.017875
0.122418	0.0122275		0.577	0.104603		9.54444	-0.017875
0.122637	0.0143147		0.578	0.0658454		9.54433	-0.017875
0.122857	0.0194017		0.579	0.033754		9.54423	-0.00595
0.123077	0.026155		0.58	0.0366132		9.54418	-0.017875
0.123297	0.026575		0.581	0.0830735		9.54408	-0.017875
0.123516	0.0293283		0.582	0.0893891		9.54394	-0.017875
0.123736	0.0310817		0.583	0.131057		9.54385	-0.017875
0.123956	0.0285		0.584	0.0386298		9.54375	-0.02975
0.124176	0.0327533		0.585	0.0518189		9.54365	-0.011925
0.124396	0.0371733		0.586	0.179142		9.54356	-0.00595
0.124615	0.0470917		0.587	0.0844403		9.54345	0
0.124835	0.0643433		0.588	0.096762		9.54335	0
0.125055	0.0849283		0.589	0.0702068		9.54324	0
0.125275	0.113348		0.59	0.149303		9.54319	-0.00595
0.125495	0.1431		0.591	0.021432		9.54305	0
0.125714	0.16985		0.592	0.188382		9.54296	0
0.125934	0.1916		0.593	0.0739615		9.54285	0
0.126154	0.18985		0.594	0.0326858		9.54275	0
0.126374	0.167767		0.595	0.0417793		9.54265	-0.00595
0.126593	0.126355		0.596	0.147241		9.54255	-0.00595
0.126813	0.0756067		0.597	0.0202563		9.54246	-0.011925
0.127033	0.0268567		0.598	0.0661509		9.54235	-0.00595
0.127253	-0.0148928		0.599	0.185337		9.54225	-0.017875
0.127473	-0.0409767		0.6	0.0408398		9.54216	-0.011925
0.127692	-0.0557267		0.601	0.123134		9.54205	-0.011925
0.127912	-0.0616433		0.602	0.0396361		9.54195	0
0.128132	-0.0592267		0.603	0.153145		9.54186	0
0.128352	-0.0534767		0.604	0.151466		9.54176	0
0.128571	-0.0458933		0.605	0.0220473		9.54165	0
0.128791	-0.0408117		0.606	0.0876154		9.54156	0
0.129011	-0.035895		0.607	0.117756		9.54145	-0.017875
0.129231	-0.02748		0.608	0.170269		9.54135	-0.011925
0.129451	-0.02423		0.609	0.0640359		9.54126	-0.011925
0.12967	-0.019815		0.61	0.212763		9.54116	0
0.12989	-0.0162332		0.611	0.175297		9.54106	0
0.13011	-0.0106513		0.612	0.0249425		9.54095	0.011925
0.13033	-0.004903		0.613	0.100635		9.54085	0
0.130549	0.000678467		0.614	0.131398		9.54076	-0.00595
0.130769	0.00575983		0.615	0.0435233		9.54066	-0.017875
0.130989	0.00900767		0.616	0.0976889		9.54055	-0.017875
0.131209	0.0165887		0.617	0.0748046		9.54046	-0.02385
0.131429	0.02317		0.618	0.0777115		9.54039	-0.017875
0.131648	0.0300833		0.619	0.160703		9.54025	-0.02385
0.131868	0.0453317		0.62	0.0503768		9.54016	-0.017875
0.132088	0.068245		0.621	0.152847		9.54005	-0.02385
0.132308	0.096325		0.622	0.0720507		9.53996	-0.017875
0.132527	0.124905		0.623	0.0421544		9.53985	-0.017875
0.132747	0.150652		0.624	0.185367		9.53975	-0.017875
0.132967	0.169567		0.625	0.133194		9.53966	0
0.133187	0.173317		0.626	0.134553		9.53956	0
0.133407	0.157058		0.627	0.148273		9.53945	0.00595
0.133626	0.120137		0.628	0.0579835		9.53936	0
0.133846	0.0703833		0.629	0.131153		9.53929	-0.00595
0.134066	0.01763		0.63	0.207119		9.53915	-0.017875
0.134286	-0.026125		0.631	0.119374		9.5391	0
0.134505	-0.0570467		0.632	0.0911878		9.53895	-0.00595
0.134725	-0.0691333		0.633	0.163518		9.53887	0
0.134945	-0.0763883		0.634	0.118999		9.53875	-0.017875
0.135165	-0.0789767		0.635	0.117649		9.53865	-0.011925
0.135385	-0.0732317		0.636	0.181895		9.53856	-0.017875
0.135604	-0.0681533		0.637	0.139905		9.53846	-0.011925
0.135824	-0.0639083		0.638	0.204298		9.53835	-0.017875
0.136044	-0.0556633		0.639	0.212655		9.53827	-0.011925
0.136264	-0.05242		0.64	0.136309		9.53816	-0.017875
0.136484	-0.0473417		0.641	0.0990072		9.53805	-0.011925
0.136703	-0.0442633		0.642	0.110399		9.53796	-0.017875
0.136923	-0.0356867		0.643	0.200834		9.53786	-0.017875
0.137143	-0.03211		0.644	0.233442		9.53777	-0.011925
0.137363	-0.025365		0.645	0.205979		9.53766	0
0.137582	-0.0201217		0.646	0.0985713		9.53757	0
0.137802	-0.0122113		0.647	0.18577		9.53747	0
0.138022	-0.00780117		0.648	0.0767754		9.53736	0
0.138242	-0.00155778		0.649	0.179267		9.53727	-0.00595
0.138462	0.0031855		0.65	0.161082		9.53717	-0.011925
0.138681	0.010262		0.651	0.22238		9.53706	-0.00595
0.138901	0.0171717		0.652	0.215121		9.53695	-0.011925
0.139121	0.0310817		0.653	0.144091		9.53686	-0.00595
0.139341	0.0526567		0.654	0.245998		9.53676	-0.017875
0.13956	0.0789		0.655	0.0664678		9.53667	-0.017875
0.13978	0.10431		0.656	0.07106		9.53657	-0.02385
0.14	0.135052		0.657	0.146141		9.53647	-0.017875
0.14022	0.159293		0.658	0.145541		9.53637	-0.02385
0.14044	0.1672		0.659	0.105604		9.53626	-0.02975
0.140659	0.158612		0.66	0.0554156		9.53617	-0.02975
0.140879	0.124187		0.661	0.0503457		9.53607	-0.02975
0.141099	0.0787617		0.662	0.0455169		9.53598	-0.02385
0.141319	0.02617		0.663	0.0358048		9.53587	-0.02385
0.141538	-0.013088		0.664	0.145511		9.53577	-0.017875
0.141758	-0.0485133		0.665	0.0486504		9.53566	-0.011925
0.141978	-0.0692717		0.666	0.142317		9.53557	-0.011925
0.142198	-0.0763633		0.667	0.126982		9.53547	-0.011925
0.142418	-0.0809567		0.668	0.0130558		9.53538	0
0.142637	-0.079215		0.669	0.0745229		9.53527	-0.00595
0.142857	-0.07464		0.67	0.0791018		9.53516	0
0.143077	-0.0702333		0.671	0.0838216		9.53507	-0.011925
0.143297	-0.063825		0.672	0.0569708		9.53497	0
0.143516	-0.059085		0.673	0.13573		9.53488	-0.017875
0.143736	-0.051845		0.674	0.129943		9.53478	-0.00595
0.143956	-0.0461033		0.675	0.0974879		9.53466	-0.00595
0.144176	-0.0411967		0.676	0.0905423		9.53456	0.00595
0.144396	-0.0331233		0.677	0.0200405		9.53447	-0.011925
0.144615	-0.0283833		0.678	0.110132		9.53437	-0.011925
0.144835	-0.0251433		0.679	0.0871581		9.53428	-0.017875
0.145055	-0.0169033		0.68	0.0939624		9.53417	-0.00595
0.145275	-0.00699683		0.681	0.0580399		9.53406	-0.00595
0.145495	-0.00242383		0.682	0.0405066		9.53397	-0.00595
0.145714	0.00164922		0.683	0.053905		9.53387	-0.017875
0.145934	0.00222217		0.684	0.21747		9.53376	-0.017875
0.146154	0.0094615		0.685	0.140095		9.53368	-0.017875
0.146374	0.017535		0.686	0.140902		9.53357	-0.017875
0.146593	0.0297733		0.687	0.0743238		9.53348	-0.017875
0.146813	0.0443467		0.688	0.054457		9.53337	-0.017875
0.147033	0.0677517		0.689	0.104821		9.53327	-0.017875
0.147253	0.09399		0.69	0.123519		9.53318	-0.017875
0.147473	0.12123		0.691	0.132839		9.53307	-0.011925
0.147692	0.146302		0.692	0.0579604		9.53298	-0.00595
0.147912	0.15704		0.693	0.170054		9.53287	0.00595
0.148132	0.149445		0.694	0.11298		9.53281	0
0.148352	0.122185		0.695	0.0267106		9.53268	0.00595
0.148571	0.0792567		0.696	0.0705336		9.53258	0
0.148791	0.0316617		0.697	0.0782638		9.53247	0
0.149011	-0.0137673		0.698	0.0929739		9.53238	-0.011925
0.149231	-0.04803		0.699	0.0894162		9.53227	-0.00595
0.149451	-0.0682917		0.7	0.0654021		9.53217	-0.017875
0.14967	-0.0820533		0.701	0.113741		9.53208	-0.011925
0.14989	-0.084315		0.702	0.161196		9.53197	-0.017875
0.15011	-0.0822433		0.703	0.0351897		9.53187	-0.011925
0.15033	-0.0771733		0.704	0.158471		9.53178	-0.02385
0.150549	-0.072435		0.705	0.072801		9.53168	-0.00595
0.150769	-0.0661967		0.706	0.0746972		9.53158	-0.017875
0.150989	-0.0611267		0.707	0.028593		9.53148	-0.011925
0.151209	-0.050055		0.708	0.0627028		9.53139	-0.017875
0.151429	-0.040985		0.709	0.0940035		9.53128	-0.017875
0.151648	-0.0367483		0.71	0.0566625		9.53118	-0.02385
0.151868	-0.0323433		0.711	0.0611231		9.53107	-0.02975
0.152088	-0.02094		0.712	0.143651		9.53098	-0.02975
0.152308	-0.00953617		0.713	0.0801919		9.53087	-0.03575
0.152527	0.00770083		0.714	0.0214077		9.53079	-0.03575
0.152747	0.0289383		0.715	0.0395139		9.53069	-0.03575
0.152967	0.0560083		0.716	0.112289		9.53058	-0.02975
0.153187	0.0920783		0.717	0.0623117		9.53049	-0.02975
0.153407	0.132482		0.718	0.0756477		9.53039	-0.017875
0.153626	0.180217		0.719	0.0795446		9.53033	-0.02385
0.153846	0.226783		0.72	0.0439387		9.53019	-0.017875
0.154066	0.264017		0.721	0.103695		9.5301	-0.02385
0.154286	0.287267		0.722	0.0574202		9.52999	-0.017875
0.154505	0.288667		0.723	0.0812362		9.52989	-0.017875
0.154725	0.268567		0.724	0.0432469		9.52978	-0.017875
0.154945	0.233967		0.725	0.0826254		9.52969	-0.02385
0.155165	0.196533		0.726	0.0811175		9.52959	-0.017875
0.155385	0.166783		0.727	0.0529436		9.52948	-0.017875
0.155604	0.140345		0.728	0.0870835		9.52939	-0.00595
0.155824	0.109915		0.729	0.135748		9.52928	-0.00595
0.156044	0.0759833		0.73	0.0824577		9.52919	-0.011925
0.156264	0.0360533		0.731	0.0240368		9.52909	-0.011925
0.156484	-0.0093775		0.732	0.198244		9.529	-0.00595
0.156703	-0.0513083		0.733	0.147213		9.5289	0
0.156923	-0.0779067		0.734	0.0687864		9.52879	-0.011925
0.157143	-0.0983367		0.735	0.117863		9.52868	-0.00595
0.157363	-0.109435		0.736	0.112647		9.52859	-0.011925
0.157582	-0.110865		0.737	0.0611934		9.52849	-0.00595
0.157802	-0.109963		0.738	0.178909		9.5284	-0.00595
0.158022	-0.106228		0.739	0.132381		9.52829	-0.011925
0.158242	-0.097825		0.74	0.105246		9.52819	-0.017875
0.158462	-0.09409		0.741	0.0796388		9.52809	-0.017875
0.158681	-0.0851883		0.742	0.188133		9.52803	-0.02975
0.158901	-0.0787867		0.743	0.0653411		9.5279	-0.02385
0.159121	-0.0682183		0.744	0.0739109		9.5278	-0.017875
0.159341	-0.0574833		0.745	0.0491672		9.52769	-0.02385
0.15956	-0.0417467		0.746	0.0791162		9.5276	-0.017875
0.15978	-0.0210117		0.747	0.0491096		9.52749	-0.017875
0.16	0.0033895		0.748	0.0683276		9.52739	-0.011925
0.16022	0.0312917		0.749	0.0893872		9.5273	-0.02385
0.16044	0.0710267		0.75	0.0989454		9.52719	-0.017875
0.160659	0.106595		0.751	0.0793926		9.52709	-0.017875
0.160879	0.143663		0.752	0.151243		9.52699	-0.017875
0.161099	0.1694		0.753	0.0322813		9.52689	-0.02975
0.161319	0.1763		0.754	0.101491		9.5268	-0.02975
0.161538	0.1727		0.755	0.0387156		9.5267	-0.02975
0.161758	0.155435		0.756	0.0966206		9.52659	-0.02975
0.161978	0.12567		0.757	0.0285461		9.52648	-0.02385
0.162198	0.0920717		0.758	0.137839		9.52639	-0.02385
0.162418	0.06364		0.759	0.11238		9.52629	-0.017875
0.162637	0.04054		0.76	0.0669388		9.5262	-0.017875
0.162857	0.031275		0.761	0.0697025		9.52609	-0.011925
0.163077	0.0396767		0.762	0.064043		9.52599	-0.017875
0.163297	0.05841		0.763	0.15305		9.5259	-0.011925
0.163516	0.0729783		0.764	0.131164		9.52579	-0.017875
0.163736	0.0790467		0.765	0.0753814		9.5257	-0.011925
0.163956	0.0651133		0.766	0.131565		9.5256	-0.011925
0.164176	0.0323483		0.767	0.154167		9.52551	-0.02975
0.164396	-0.0142505		0.768	0.0798258		9.52541	-0.02975
0.164615	-0.0580167		0.769	0.0417347		9.5253	-0.02975
0.164835	-0.0932817		0.77	0.0438775		9.52519	-0.017875
0.165055	-0.120382		0.771	0.124211		9.5251	-0.017875
0.165275	-0.13348		0.772	0.102182		9.525	-0.00595
0.165495	-0.138412		0.773	0.104649		9.52491	-0.017875
0.165714	-0.134012		0.774	0.191777		9.52481	-0.011925
0.165934	-0.125443		0.775	0.0566804		9.52469	-0.017875
0.166154	-0.114377		0.776	0.0413919		9.5246	-0.017875
0.166374	-0.0974767		0.777	0.118296		9.5245	-0.017875
0.166593	-0.0797417		0.778	0.10592		9.52441	-0.011925
0.166813	-0.0583417		0.779	0.0304712		9.52431	0
0.167033	-0.03544		0.78	0.148592		9.5242	-0.011925
0.167253	-0.00820617		0.781	0.0523668		9.52411	-0.011925
0.167473	0.0245283		0.782	0.0352639		9.524	-0.017875
0.167692	0.050095		0.783	0.0657695		9.5239	-0.011925
0.167912	0.07533		0.784	0.111921		9.52381	-0.02385
0.168132	0.0978967		0.785	0.139465		9.52371	-0.017875
0.168352	0.110797		0.786	0.129645		9.5236	-0.02385
0.168571	0.106198		0.787	0.0897599		9.5235	-0.017875
0.168791	0.0920983		0.788	0.0913307		9.5234	-0.017875
0.169011	0.0668317		0.789	0.0889407		9.52329	-0.00595
0.169231	0.0324		0.79	0.0683861		9.52321	-0.00595
0.169451	-0.00469983		0.791	0.0494665		9.52311	-0.00595
0.16967	-0.0404667		0.792	0.0678779		9.52299	-0.011925
0.16989	-0.070565		0.793	0.0875206		9.52291	-0.017875
0.17011	-0.088665		0.794	0.0818026		9.5228	-0.02385
0.17033	-0.103932		0.795	0.110019		9.52271	-0.02975
0.170549	-0.111697		0.796	0.0232793		9.52261	-0.017875
0.170769	-0.112463		0.797	0.0105405		9.5225	-0.017875
0.170989	-0.106897		0.798	0.0187424		9.52239	-0.017875
0.171209	-0.103495		0.799	0.097739		9.5223	-0.02385
0.171429	-0.100928		0.8	0.0370423		9.5222	-0.017875
0.171648	-0.0958617		0.801	0.0862707		9.52211	-0.017875
0.171868	-0.092295		0.802	0.0311455		9.522	-0.017875
0.172088	-0.09006		0.803	0.113131		9.52195	-0.017875
0.172308	-0.0868267		0.804	0.0975966		9.52181	-0.017875
0.172527	-0.08426		0.805	0.110553		9.5217	-0.017875
0.172747	-0.0786917		0.806	0.0742769		9.52161	-0.017875
0.172967	-0.0754583		0.807	0.0834385		9.52151	0
0.173187	-0.0710583		0.808	0.0770508		9.52142	-0.017875
0.173407	-0.0608233		0.809	0.109836		9.52131	-0.017875
0.173626	-0.05159		0.81	0.0498368		9.52121	-0.02385
0.173846	-0.04019		0.811	0.0946099		9.5211	-0.02385
0.174066	-0.0204567		0.812	0.07829		9.52101	-0.03575
0.174286	-0.00138885		0.813	0.027959		9.5209	-0.04175
0.174505	0.0226783		0.814	0.0626322		9.52082	-0.02975
0.174725	0.0429117		0.815	0.0784869		9.52071	-0.017875
0.174945	0.0708133		0.816	0.0679257		9.52062	-0.017875
0.175165	0.0935467		0.817	0.0133673		9.52051	-0.02975
0.175385	0.110113		0.818	0.0658333		9.52041	-0.04175
0.175604	0.117515		0.819	0.100702		9.52032	-0.05375
0.175824	0.113415		0.82	0.0843594		9.52021	-0.04775
0.176044	0.098315		0.821	0.0884643		9.52011	-0.05375
0.176264	0.0737167		0.822	0.132627		9.52	-0.04175
0.176484	0.04345		0.823	0.0348405		9.51991	-0.04175
0.176703	0.0131837		0.824	0.0692301		9.51986	-0.03575
0.176923	-0.0157492		0.825	0.167		9.51972	-0.02975
0.177143	-0.0423483		0.826	0.059062		9.51961	-0.017875
0.177363	-0.0604483		0.827	0.0628835		9.51956	-0.011925
0.177582	-0.0750467		0.828	0.102211		9.51941	-0.017875
0.177802	-0.08248		0.829	0.0336463		9.51931	-0.017875
0.178022	-0.0847467		0.83	0.0531292		9.51922	-0.02385
0.178242	-0.0850117		0.831	0.138935		9.51911	-0.02385
0.178462	-0.082445		0.832	0.142391		9.51901	-0.02975
0.178681	-0.08271		0.833	0.11681		9.5189	-0.02385
0.178901	-0.07981		0.834	0.0514727		9.51882	-0.02975
0.179121	-0.08091		0.835	0.0189832		9.51871	-0.02975
0.179341	-0.078675		0.836	0.115968		9.51862	-0.02385
0.17956	-0.0796083		0.837	0.0651139		9.51852	-0.02385
0.17978	-0.0747067		0.838	0.119		9.51843	-0.02385
0.18	-0.0744733		0.839	0.115079		9.51832	-0.02385
0.18022	-0.0727383		0.84	0.0283852		9.51823	-0.011925
0.18044	-0.0631717		0.841	0.0668229		9.51812	-0.02385
0.180659	-0.0531033		0.842	0.100654		9.51802	-0.017875
0.180879	-0.0450367		0.843	0.171822		9.51793	-0.02385
0.181099	-0.0328017		0.844	0.0787057		9.51783	-0.011925
0.181319	-0.017235		0.845	0.0330223		9.51774	-0.011925
0.181538	-0.00199983		0.846	0.186746		9.51763	-0.017875
0.181758	0.0219017		0.847	0.124511		9.51753	-0.017875
0.181978	0.042135		0.848	0.00640017		9.51742	-0.017875
0.182198	0.06787		0.849	0.0669514		9.51733	-0.011925
0.182418	0.088605		0.85	0.0217678		9.51726	-0.017875
0.182637	0.109505		0.851	0.0292121		9.51714	-0.017875
0.182857	0.121573		0.852	0.053523		9.51703	-0.02975
0.183077	0.12214		0.853	0.042451		9.51692	-0.02975
0.183297	0.111875		0.854	0.0959379		9.51687	-0.03575
0.183516	0.0914433		0.855	0.166641		9.51673	-0.04175
0.183736	0.0621783		0.856	0.127361		9.51664	-0.04175
0.183956	0.032745		0.857	0.0931367		9.51653	-0.04175
0.184176	0.00198017		0.858	0.106182		9.51643	-0.02975
0.184396	-0.0254517		0.859	0.219924		9.51636	-0.03575
0.184615	-0.04555		0.86	0.282414		9.51623	-0.02975
0.184835	-0.0606483		0.861	0.120577		9.51613	-0.02975
0.185055	-0.0682483		0.862	0.279369		9.51603	-0.02975
0.185275	-0.07668		0.863	0.45702		9.51593	-0.02385
0.185495	-0.0767783		0.864	0.360327		9.51584	-0.017875
0.185714	-0.07821		0.865	0.593416		9.51573	-0.017875
0.185934	-0.0746417		0.866	0.783316		9.51567	-0.017875
0.186154	-0.0739067		0.867	0.710753		9.51554	-0.00595
0.186374	-0.072505		0.868	0.864081		9.51543	-0.011925
0.186593	-0.0714367		0.869	0.812479		9.51533	0
0.186813	-0.0702017		0.87	0.823621		9.51522	0
0.187033	-0.0694667		0.871	0.780015		9.51517	-0.00595
0.187253	-0.0658983		0.872	0.665255		9.51503	-0.011925
0.187473	-0.0641633		0.873	0.592703		9.51493	-0.017875
0.187692	-0.0624283		0.874	0.507124		9.51483	-0.017875
0.187912	-0.0576933		0.875	0.674518		9.51472	-0.02385
0.188132	-0.051625		0.876	0.580637		9.51463	-0.017875
0.188352	-0.0447233		0.877	0.623258		9.51453	-0.02975
0.188571	-0.0346533		0.878	0.662074		9.51444	-0.02385
0.188791	-0.0177517		0.879	0.778278		9.51433	-0.02385
0.189011	-0.0010166		0.88	0.627418		9.51422	-0.017875
0.189231	0.021885		0.881	0.627905		9.51412	-0.02975
0.189451	0.044455		0.882	0.4885		9.51403	-0.02975
0.18967	0.0715233		0.883	0.659254		9.51393	-0.02975
0.18989	0.0930917		0.884	0.850599		9.51382	-0.03575
0.19011	0.112828		0.885	0.645805		9.51373	-0.02975
0.19033	0.12473		0.886	0.675378		9.51362	-0.04175
0.190549	0.124632		0.887	0.756757		9.51358	-0.02975
0.190769	0.109202		0.888	0.625415		9.51343	-0.02975
0.190989	0.08377		0.889	0.7499		9.51334	-0.02975
0.191209	0.0586733		0.89	0.734947		9.51324	-0.02975
0.191429	0.030075		0.891	0.756384		9.51319	-0.017875
0.191648	0.0008112		0.892	0.84427		9.51308	-0.017875
0.191868	-0.0232867		0.893	0.63616		9.51297	-0.02385
0.192088	-0.04355		0.894	0.629284		9.51283	-0.03575
0.192308	-0.0549817		0.895	0.615901		9.51274	-0.04175
0.192527	-0.0644117		0.896	0.408194		9.51264	-0.02975
0.192747	-0.0695083		0.897	0.432625		9.51258	-0.04175
0.192967	-0.0702733		0.898	0.648914		9.51244	-0.03575
0.193187	-0.07237		0.899	0.591358		9.51234	-0.03575
0.193407	-0.0669667		0.9	0.835375		9.51224	-0.02975
0.193626	-0.0655633		0.901	0.935127		9.51214	-0.02385
0.193846	-0.0629933		0.902	0.955878		9.51203	-0.02385
0.194066	-0.0612583		0.903	0.90734		9.51195	-0.02385
0.194286	-0.057855		0.904	0.875176		9.51184	-0.02975
0.194505	-0.0551183		0.905	0.728521		9.51175	-0.04175
0.194725	-0.0580483		0.906	0.573772		9.51164	-0.04775
0.194945	-0.055645		0.907	0.520657		9.51154	-0.04175
0.195165	-0.0554083		0.908	0.426355		9.51145	-0.04175
0.195385	-0.0578383		0.909	0.392269		9.51135	-0.04175
0.195604	-0.0607683		0.91	0.220202		9.51124	-0.02975
0.195824	-0.0605317		0.911	0.205286		9.51118	-0.02975
0.196044	-0.0641283		0.912	0.122688		9.51104	-0.017875
0.196264	-0.063225		0.913	0.362797		9.51095	-0.017875
0.196484	-0.06232		0.914	0.182815		9.51085	-0.017875
0.196703	-0.0639167		0.915	0.195232		9.51074	-0.02975
0.196923	-0.0633467		0.916	0.217548		9.51069	-0.02975
0.197143	-0.06011		0.917	0.209826		9.51058	-0.02975
0.197363	-0.0575383		0.918	0.214694		9.51048	-0.02975
0.197582	-0.0579683		0.919	0.101263		9.51039	-0.02975
0.197802	-0.0548983		0.92	0.113819		9.51029	-0.02975
0.198022	-0.0498267		0.921	0.132263		9.51019	-0.02975
0.198242	-0.05059		0.922	0.102258		9.51005	-0.02975
0.198462	-0.0480183		0.923	0.107101		9.50994	-0.02385
0.198681	-0.0442817		0.924	0.0873295		9.50985	-0.02975
0.198901	-0.04471		0.925	0.194337		9.50979	-0.03575
0.199121	-0.04314		0.926	0.172324		9.50964	-0.04175
0.199341	-0.0425683		0.927	0.110024		9.50956	-0.03575
0.19956	-0.040665		0.928	0.174032		9.50945	-0.04175
0.19978	-0.03626		0.929	0.146413		9.50938	-0.03575
0.2	-0.034855		0.93	0.16428		9.50925	-0.02975
0.20022	-0.0346183		0.931	0.117917		9.50914	-0.04175
0.20044	-0.03338		0.932	0.0490514		9.50904	-0.04175
0.200659	-0.032475		0.933	0.178912		9.50894	-0.04175
0.200879	-0.0332367		0.934	0.21465		9.50885	-0.02975
0.201099	-0.034165		0.935	0.0122201		9.50875	-0.02975
0.201319	-0.0340933		0.936	0.035292		9.50864	-0.02385
0.201538	-0.0291883		0.937	0.165745		9.50856	-0.02975
0.201758	-0.0297833		0.938	0.0404782		9.50845	-0.02975
0.201978	-0.031545		0.939	0.149099		9.50835	-0.02385
0.202198	-0.0319733		0.94	0.160089		9.50824	-0.02385
0.202418	-0.0320683		0.941	0.171647		9.50815	-0.017875
0.202637	-0.0319967		0.942	0.103178		9.50805	-0.02385
0.202857	-0.029925		0.943	0.0935912		9.50796	-0.017875
0.203077	-0.0318533		0.944	0.092835		9.50785	-0.02975
0.203297	-0.0312817		0.945	0.0306309		9.50774	-0.02975
0.203516	-0.0298767		0.946	0.0447384		9.50765	-0.03575
0.203736	-0.0306367		0.947	0.101318		9.50755	-0.02975
0.203956	-0.0298983		0.948	0.16501		9.5075	-0.03575
0.204176	-0.02916		0.949	0.0920197		9.5074	-0.02975
0.204396	-0.02642		0.95	0.0857889		9.50725	-0.02975
0.204615	-0.0273483		0.951	0.154706		9.50714	-0.02975
0.204835	-0.0246083		0.952	0.0563466		9.50705	-0.02975
0.205055	-0.02287		0.953	0.119224		9.50695	-0.02975
0.205275	-0.0232967		0.954	0.236229		9.50684	-0.02385
0.205495	-0.022725		0.955	0.04779		9.50675	-0.02975
0.205714	-0.0216517		0.956	0.165226		9.50665	-0.017875
0.205934	-0.019745		0.957	0.0878494		9.50657	-0.017875
0.206154	-0.02034		0.958	0.108045		9.50646	-0.011925
0.206374	-0.0184333		0.959	0.0507846		9.50637	-0.00595
0.206593	-0.0191933		0.96	0.046677		9.50626	0
0.206813	-0.0156208		0.961	0.102022		9.50615	-0.011925
0.207033	-0.0178817		0.962	0.0562687		9.50607	-0.017875
0.207253	-0.0176417		0.963	0.12898		9.50596	-0.017875
0.207473	-0.0169017		0.964	0.077284		9.50587	-0.02975
0.207692	-0.0148283		0.965	0.192159		9.50576	-0.02975
0.207912	-0.014255		0.966	0.126165		9.50566	-0.04175
0.208132	-0.0153483		0.967	0.119086		9.50561	-0.02975
0.208352	-0.0161083		0.968	0.130598		9.50547	-0.02975
0.208571	-0.0177017		0.969	0.0870323		9.50536	-0.02975
0.208791	-0.019795		0.97	0.0767556		9.50525	-0.02975
0.209011	-0.018555		0.971	0.0728507		9.50516	-0.02975
0.209231	-0.0188133		0.972	0.0214131		9.50506	-0.02385
0.209451	-0.01874		0.973	0.0944767		9.50497	-0.02975
0.20967	-0.0195		0.974	0.117864		9.50486	-0.02385
0.20989	-0.0157593		0.975	0.110169		9.50477	-0.02975
0.21011	-0.0158522		0.976	0.0728806		9.50466	-0.02385
0.21033	-0.0177783		0.977	0.0890254		9.5046	-0.02385
0.210549	-0.0170367		0.978	0.155808		9.50447	-0.011925
0.210769	-0.01563		0.979	0.121702		9.50437	-0.02385
0.210989	-0.016556		0.98	0.159916		9.5043	-0.02385
0.211209	-0.015815		0.981	0.0920828		9.50417	-0.02975
0.211429	-0.0145742		0.982	0.0268809		9.50406	-0.03575
0.211648	-0.0156665		0.983	0.0394684		9.50396	-0.02975
0.211868	-0.0157587		0.984	0.130665		9.50387	-0.02975
0.212088	-0.0153508		0.985	0.101862		9.5038	-0.02975
0.212308	-0.0151097		0.986	0.211531		9.50371	-0.02975
0.212527	-0.0137018		0.987	0.0969964		9.5036	-0.02385
0.212747	-0.0159605		0.988	0.177222		9.50346	-0.02975
0.212967	-0.0145525		0.989	0.106199		9.50341	-0.02385
0.213187	-0.013311		0.99	0.0797809		9.50327	-0.02385
0.213407	-0.0125695		0.991	0.142411		9.5032	-0.017875
0.213626	-0.0129947		0.992	0.0963031		9.50311	-0.02385
0.213846	-0.0144197		0.993	0.0631566		9.503	-0.02385
0.214066	-0.012678		0.994	0.0900931		9.50286	-0.02975
0.214286	-0.0117695		0.995	0.16391		9.50277	-0.04175
0.214505	-0.011861		0.996	0.0459547		9.50267	-0.04175
0.214725	-0.0116192		0.997	0.206784		9.50261	-0.04175
0.214945	-0.0113772		0.998	0.0607683		9.50247	-0.04175
0.215165	-0.0109687		0.999	0.084473		9.50236	-0.0595
0.215385	-0.0100598		1	0.108823		9.50231	-0.0595
0.215604	-0.0113177		1.001	0.0919715		9.50221	-0.0595
0.215824	-0.0109088		1.002	0.118371		9.50206	-0.0595
0.216044	-0.009		1.003	0.0503729		9.50201	-0.04775
0.216264	-0.009591		1.004	0.0427179		9.50186	-0.04175
0.216484	-0.00651533		1.005	0.155125		9.50181	-0.04175
0.216703	-0.00810617		1.006	0.177299		9.50167	-0.04175
0.216923	-0.00903033		1.007	0.063137		9.50156	-0.02975
0.217143	-0.0079545		1.008	0.128948		9.50147	-0.04175
0.217363	-0.00671183		1.009	0.200405		9.50141	-0.04175
0.217582	-0.00696917		1.01	0.149514		9.50128	-0.05375
0.217802	-0.00705983		1.011	0.174122		9.50117	-0.04175
0.218022	-0.00848367		1.012	0.13383		9.50111	-0.04175
0.218242	-0.00474083		1.013	0.165256		9.50102	-0.04175
0.218462	-0.00549783		1.014	0.0654636		9.50088	-0.04175
0.218681	-0.007755		1.015	0.0970685		9.50077	-0.03575
0.218901	-0.00534517		1.016	0.0834649		9.50068	-0.02975
0.219121	-0.0054355		1.017	0.0506978		9.50057	-0.03575
0.219341	-0.00552567		1.018	0.138079		9.50051	-0.03575
0.21956	-0.003949		1.019	0.0642074		9.50042	-0.04175
0.21978	-0.0053725		1.02	0.126328		9.50027	-0.04175
0.22	-0.0054625		1.021	0.0947918		9.50022	-0.04175
0.22022	-0.004219		1.022	0.0553457		9.50012	-0.03575
0.22044	-0.00414233		1.023	0.0170235		9.50001	-0.04775
0.220659	-0.00423217		1.024	0.147258		9.49988	-0.04175
0.220879	-0.00632183		1.025	0.147101		9.49978	-0.04175
0.221099	-0.00324483		1.026	0.16943		9.49969	-0.04175
0.221319	-0.0058345		1.027	0.0360482		9.49962	-0.04175
0.221538	-0.0087575		1.028	0.0458637		9.49948	-0.02975
0.221758	-0.00868033		1.029	0.0183426		9.49937	-0.02975
0.221978	-0.007103		1.03	0.199299		9.49933	-0.04175
0.222198	-0.0081925		1.031	0.152482		9.49918	-0.04175
0.222418	-0.00628183		1.032	0.0980027		9.49913	-0.0595
0.222637	-0.00937117		1.033	0.0733383		9.49898	-0.05375
0.222857	-0.0102937		1.034	0.0738327		9.49889	-0.05375
0.223077	-0.00538283		1.035	0.138074		9.49879	-0.04175
0.223297	-0.00530533		1.036	0.132688		9.49872	-0.04175
0.223516	-0.00239433		1.037	0.105602		9.49859	-0.02975
0.223736	-0.00381667		1.038	0.091315		9.49852	-0.04175
0.223956	-0.00640567		1.039	0.130082		9.49842	-0.04775
0.224176	-0.00466117		1.04	0.166124		9.49833	-0.0595
0.224396	-0.00508333		1.041	0.0259097		9.49818	-0.05375
0.224615	-0.00317217		1.042	0.233799		9.49808	-0.03575
0.224835	-0.0014275		1.043	0.193524		9.49803	-0.02975
0.225055	-0.00368283		1.044	0.0773938		9.49792	-0.02385
0.225275	-0.00160477		1.045	0.0821247		9.49778	-0.04175
0.225495	0.00097335		1.046	0.151185		9.49769	-0.04175
0.225714	5.15267e-05		1.047	0.0836361		9.49758	-0.05375
0.225934	-0.00120358		1.048	0.0393922		9.49753	-0.04775
0.226154	-0.00445867		1.049	0.157424		9.49739	-0.0595
0.226374	-0.00388033		1.05	0.0862709		9.49728	-0.05375
0.226593	-0.00313517		1.051	0.109717		9.49717	-0.0595
0.226813	-0.00122347		1.052	0.0593056		9.49712	-0.04175
0.227033	-0.002145		1.053	0.0737751		9.49702	-0.04775
0.227253	-0.00039975		1.054	0.0866418		9.49693	-0.04175
0.227473	0.000345517		1.055	0.19573		9.49683	-0.04175
0.227692	-0.00440917		1.056	0.111023		9.49673	-0.04175
0.227912	-0.00449717		1.057	0.164389		9.49663	-0.04775
0.228132	-0.004585		1.058	0.17614		9.49652	-0.0595
0.228352	-0.00317283		1.059	0.0510464		9.49643	-0.0595
0.228571	-0.005594		1.06	0.197491		9.49629	-0.0595
0.228791	-0.00151508		1.061	0.0190763		9.49624	-0.04775
0.229011	-0.00193617		1.062	0.088858		9.49613	-0.05375
0.229231	-0.0021905		1.063	0.140926		9.49602	-0.04775
0.229451	-0.00261133		1.064	0.187718		9.49592	-0.04775
0.22967	0.0008011		1.065	0.0727939		9.49579	-0.04175
0.22989	0.00154693		1.066	0.0517025		9.49569	-0.04175
0.23011	0.000459483		1.067	0.10664		9.49563	-0.04175
0.23033	0.00253883		1.068	0.0440716		9.49553	-0.04175
0.230549	0.002618		1.069	0.231228		9.49542	-0.04775
0.230769	0.0016975		1.07	0.190587		9.49529	-0.04775
0.230989	0.00227683		1.071	0.0672519		9.49519	-0.04775
0.231209	-0.00114367		1.072	0.15353		9.49514	-0.04175
0.231429	0.00293583		1.073	0.191149		9.49499	-0.04775
0.231648	0.00184867		1.074	0.136619		9.49488	-0.04175
0.231868	-7.165e-05		1.075	0.107408		9.49481	-0.0595
0.232088	-0.001492		1.076	0.0905775		9.49469	-0.05375
0.232308	-0.00241233		1.077	0.142332		9.49459	-0.05375
0.232527	-0.00133253		1.078	0.120681		9.49448	-0.0595
0.232747	-0.00541933		1.079	0.215843		9.49439	-0.0595
0.232967	-0.0038395		1.08	0.243268		9.49431	-0.0595
0.233187	-0.00375967		1.081	0.123161		9.4942	-0.0595
0.233407	-0.00334633		1.082	0.280195		9.49409	-0.05375
0.233626	-0.0009331		1.083	0.111064		9.49404	-0.04175
0.233846	-0.00185317		1.084	0.195749		9.4939	-0.04175
0.234066	0.00122698		1.085	0.143207		9.49378	-0.02975
0.234286	0.00180717		1.086	0.146495		9.4937	-0.04175
0.234505	-0.00111275		1.087	0.166413		9.49363	-0.02975
0.234725	-0.00119923		1.088	0.100583		9.49353	-0.04175
0.234945	-0.00028565		1.089	0.177085		9.49344	-0.04775
0.235165	0.00229467		1.09	0.237401		9.49333	-0.0595
0.235385	0.004875		1.091	0.210951		9.49321	-0.0595
0.235604	0.00378867		1.092	0.106022		9.4931	-0.0595
0.235824	3.57133e-05		1.093	0.265095		9.49299	-0.0595
0.236044	-0.00121717		1.094	0.142724		9.49294	-0.05375
0.236264	0.00219667		1.095	0.162297		9.49284	-0.05375
0.236484	0.000110503		1.096	0.213956		9.49273	-0.02975
0.236703	0.00202433		1.097	0.219977		9.49264	-0.02975
0.236923	0.00443833		1.098	0.219118		9.49253	-0.03575
0.237143	0.00268567		1.099	0.279319		9.49241	-0.04175
0.237363	0.002933		1.1	0.125151		9.4923	-0.03575
0.237582	0.00401367		1.101	0.156677		9.4922	-0.04175
0.237802	0.00192783		1.102	0.179957		9.49215	-0.03575
0.238022	8.60167e-06		1.103	0.177955		9.49204	-0.03575
0.238242	0.0002561		1.104	0.197285		9.49194	-0.02975
0.238462	0.00250367		1.105	0.113841		9.49184	-0.02975
0.238681	0.0020845		1.106	0.172215		9.4917	-0.02975
0.238901	0.0009988		1.107	0.174366		9.49161	-0.02385
0.239121	0.0017465		1.108	0.176557		9.49154	-0.017875
0.239341	0.0023275		1.109	0.212657		9.49144	-0.017875
0.23956	0.0039085		1.11	0.312693		9.49135	-0.017875
0.23978	0.0034895		1.111	0.136018		9.49124	-0.00595
0.24	0.00407067		1.112	0.299239		9.49114	0
0.24022	0.0058185		1.113	0.188815		9.49105	0.00595
0.24044	0.00189967		1.114	0.166246		9.49095	0
0.240659	0.00114753		1.115	0.257887		9.4908	0.017875
0.240879	0.00222883		1.116	0.182181		9.49074	0.011925
0.241099	0.00147672		1.117	0.271016		9.49064	0.017875
0.241319	0.000558017		1.118	0.280866		9.49055	0.017875
0.241538	0.00247267		1.119	0.250244		9.49045	0.02385
0.241758	0.00222067		1.12	0.195046		9.49034	0.03575
0.241978	0.00196883		1.121	0.158159		9.49025	0.04775
0.242198	0.00255017		1.122	0.280646		9.4901	0.05375
0.242418	0.00363167		1.123	0.275927		9.49	0.05375
0.242637	0.00271317		1.124	0.161459		9.48991	0.0655
0.242857	0.00329467		1.125	0.176262		9.48981	0.0655
0.243077	0.0037095		1.126	0.234263		9.4897	0.0715
0.243297	0.00512433		1.127	0.237592		9.48962	0.0775
0.243516	0.00437267		1.128	0.218686		9.48951	0.10125
0.243736	0.00262083		1.129	0.299153		9.48941	0.10725
0.243956	0.0052025		1.13	0.319983		9.48935	0.12525
0.244176	0.0046175		1.131	0.119362		9.4892	0.13125
0.244396	0.0060325		1.132	0.308377		9.48915	0.143
0.244615	0.0064475		1.133	0.262698		9.48901	0.149
0.244835	0.00786267		1.134	0.280019		9.4889	0.161
0.245055	0.007611		1.135	0.256162		9.48885	0.167
0.245275	0.0053595		1.136	0.254394		9.4887	0.161
0.245495	0.00644117		1.137	0.223347		9.48862	0.161
0.245714	0.00468967		1.138	0.184157		9.48855	0.161
0.245934	0.00610483		1.139	0.253361		9.48845	0.17875
0.246154	0.00468667		1.14	0.399688		9.48831	0.19075
0.246374	0.00493533		1.141	0.166969		9.48821	0.2085
0.246593	0.00451717		1.142	0.406108		9.48811	0.2205
0.246813	0.00759917		1.143	0.365758		9.48802	0.2445
0.247033	0.00651433		1.144	0.303628		9.48791	0.25
0.247253	0.006763		1.145	0.361199		9.48782	0.2675
0.247473	0.00667833		1.146	0.288202		9.48775	0.275
0.247692	0.00676017		1.147	0.262627		9.48765	0.285
0.247912	0.0056755		1.148	0.358509		9.48756	0.285
0.248132	0.0062575		1.149	0.287508		9.48745	0.2925
0.248352	0.00600633		1.15	0.396448		9.48735	0.305
0.248571	0.005255		1.151	0.413244		9.48722	0.305
0.248791	0.00567033		1.152	0.3386		9.48711	0.31
0.249011	0.00341917		1.153	0.394096		9.48701	0.31
0.249231	0.0038345		1.154	0.297761		9.48692	0.31
0.249451	0.00458333		1.155	0.38254		9.48685	0.305
0.24967	0.00699867		1.156	0.399521		9.48672	0.2975
0.24989	0.00741417		1.157	0.310019		9.48665	0.305
0.25011	0.00932967		1.158	0.399528		9.48651	0.305
0.25033	0.008745		1.159	0.179257		9.48642	0.2975
0.250549	0.00932717		1.16	0.409895		9.48632	0.285
0.250769	0.00990933		1.161	0.24782		9.48623	0.285
0.250989	0.00782483		1.162	0.289349		9.48612	0.275
0.251209	0.00857367		1.163	0.38054		9.48601	0.275
0.251429	0.00915583		1.164	0.452532		9.48591	0.275
0.251648	0.0104047		1.165	0.385261		9.48586	0.275
0.251868	0.0126535		1.166	0.454162		9.48572	0.2625
0.252088	0.0135692		1.167	0.378862		9.48566	0.25
0.252308	0.00915133		1.168	0.357007		9.48555	0.2385
0.252527	0.0102335		1.169	0.419945		9.48545	0.2085
0.252747	0.010649		1.17	0.440668		9.48536	0.20275
0.252967	0.0105645		1.171	0.423636		9.48526	0.17875
0.253187	0.0118135		1.172	0.466465		9.48511	0.167
0.253407	0.00889567		1.173	0.421842		9.48503	0.149
0.253626	0.0091445		1.174	0.348327		9.48491	0.137
0.253846	0.01006		1.175	0.519977		9.48486	0.13125
0.254066	0.00964233		1.176	0.48696		9.48476	0.12525
0.254286	0.0103912		1.177	0.342955		9.48467	0.12525
0.254505	0.0114733		1.178	0.320922		9.48452	0.11325
0.254725	0.0120557		1.179	0.258069		9.48446	0.11325
0.254945	0.0121378		1.18	0.24159		9.48437	0.0895
0.255165	0.00888667		1.181	0.356482		9.48426	0.0775
0.255385	0.00946883		1.182	0.241691		9.48412	0.0715
0.255604	0.00788433		1.183	0.322129		9.48403	0.0655
0.255824	0.00813317		1.184	0.254407		9.48393	0.0655
0.256044	0.0057155		1.185	0.243623		9.48386	0.05375
0.256264	0.006631		1.186	0.106139		9.48373	0.0595
0.256484	0.00837983		1.187	0.26452		9.48366	0.05375
0.256703	0.00712867		1.188	0.153464		9.48357	0.04775
0.256923	0.0043775		1.189	0.131183		9.48347	0.03575
0.257143	0.00795967		1.19	0.164749		9.48336	0.03575
0.257363	0.00654167		1.191	0.295421		9.48323	0.03575
0.257582	0.00612383		1.192	0.31689		9.48316	0.02975
0.257802	0.00553933		1.193	0.146762		9.48302	0.02975
0.258022	0.00578817		1.194	0.166923		9.48293	0.02975
0.258242	0.0072035		1.195	0.160144		9.48283	0.03575
0.258462	0.00578567		1.196	0.12003		9.48276	0.04775
0.258681	0.00853433		1.197	0.314327		9.48261	0.04775
0.258901	0.00694967		1.198	0.141394		9.48256	0.05375
0.259121	0.00686517		1.199	0.227631		9.48246	0.05375
0.259341	0.0067805		1.2	0.136123		9.48233	0.04775
0.25956	0.0103625		1.201	0.269854		9.48227	0.04175
0.25978	0.00961117		1.202	0.299714		9.48217	0.03575
0.26	0.0131932		1.203	0.3704		9.48207	0.05375
0.26022	0.0117752		1.204	0.437975		9.48194	0.04775
0.26044	0.0130237		1.205	0.433887		9.48183	0.0595
0.260659	0.00727233		1.206	0.327473		9.48177	0.04775
0.260879	0.00602083		1.207	0.176639		9.48168	0.05375
0.261099	0.00710283		1.208	0.264394		9.48157	0.0595
0.261319	0.0118513		1.209	0.298518		9.48147	0.0715
0.261538	0.00859983		1.21	0.49553		9.48136	0.0715
0.261758	0.00934833		1.211	0.316803		9.48123	0.0835
0.261978	0.0082635		1.212	0.248869		9.48117	0.10125
0.262198	0.00851183		1.213	0.385194		9.48108	0.10725
0.262418	0.010427		1.214	0.420675		9.48094	0.137
0.262637	0.0100087		1.215	0.235661		9.48084	0.137
0.262857	0.008757		1.216	0.332553		9.48075	0.149
0.263077	0.00833867		1.217	0.449766		9.48064	0.155
0.263297	0.0109203		1.218	0.43712		9.48054	0.161
0.263516	0.009002		1.219	0.472235		9.48044	0.17875
0.263736	0.007917		1.22	0.600655		9.48037	0.19075
0.263956	0.0064985		1.221	0.563004		9.48028	0.19075
0.264176	0.00624667		1.222	0.33255		9.48017	0.19675
0.264396	0.0086615		1.223	0.426919		9.48007	0.20275
0.264615	0.00790967		1.224	0.442272		9.47998	0.2085
0.264835	0.0093245		1.225	0.432544		9.47984	0.2145
0.265055	0.00990583		1.226	0.440461		9.47978	0.2325
0.265275	0.011654		1.227	0.35561		9.47967	0.2445
0.265495	0.011402		1.228	0.342024		9.47954	0.2625
0.265714	0.0128167		1.229	0.314242		9.47944	0.2625
0.265934	0.0135645		1.23	0.352104		9.47934	0.2625
0.266154	0.0111458		1.231	0.388253		9.47925	0.2575
0.266374	0.0113937		1.232	0.496348		9.47915	0.2625
0.266593	0.0143082		1.233	0.547589		9.47907	0.2575
0.266813	0.0147227		1.234	0.585247		9.47897	0.25
0.267033	0.0123037		1.235	0.46177		9.47888	0.2575
0.267253	0.0117182		1.236	0.306718		9.47874	0.25
0.267473	0.0127992		1.237	0.304183		9.47865	0.2575
0.267692	0.0143802		1.238	0.373403		9.47858	0.2445
0.267912	0.0127943		1.239	0.467232		9.47844	0.25
0.268132	0.0128753		1.24	0.40628		9.47834	0.2385
0.268352	0.0122895		1.241	0.514414		9.47824	0.2385
0.268571	0.011037		1.242	0.528641		9.47815	0.2325
0.268791	0.0127843		1.243	0.495653		9.47804	0.2205
0.269011	0.0115317		1.244	0.389788		9.47794	0.2085
0.269231	0.0119457		1.245	0.378578		9.47785	0.19075
0.269451	0.012693		1.246	0.406352		9.47774	0.18475
0.26967	0.0117737		1.247	0.407097		9.47764	0.17275
0.26989	0.0148542		1.248	0.405226		9.47755	0.17275
0.27011	0.012768		1.249	0.402859		9.47748	0.155
0.27033	0.011015		1.25	0.359914		9.47734	0.149
0.270549	0.0109288		1.251	0.389239		9.47728	0.143
0.270769	0.0123425		1.252	0.442414		9.47718	0.137
0.270989	0.011256		1.253	0.486895		9.47705	0.12525
0.271209	0.0108363		1.254	0.422658		9.47698	0.11925
0.271429	0.0145832		1.255	0.412889		9.47684	0.11325
0.271648	0.0131633		1.256	0.595017		9.47677	0.10125
0.271868	0.0152433		1.257	0.377048		9.47668	0.0895
0.272088	0.0131567		1.258	0.308347		9.47654	0.0775
0.272308	0.0114033		1.259	0.24938		9.47643	0.0715
0.272527	0.0103167		1.26	0.234168		9.47634	0.05375
0.272747	0.0127298		1.261	0.248302		9.47623	0.05375
0.272967	0.0116428		1.262	0.286674		9.47618	0.04175
0.273187	0.00872267		1.263	0.319715		9.47604	0.03575
0.273407	0.012469		1.264	0.271296		9.47599	0.03575
0.273626	0.0135487		1.265	0.136644		9.47584	0.02385
0.273846	0.0147948		1.266	0.096185		9.47578	0.02385
0.274066	0.0187083		1.267	0.134572		9.47563	0.02385
0.274286	0.01712		1.268	0.193087		9.47554	0.02385
0.274505	0.0138665		1.269	0.129421		9.47544	0.00595
0.274725	0.0152792		1.27	0.19239		9.47535	0
0.274945	0.0133583		1.271	0.124872		9.47525	0
0.275165	0.0156042		1.272	0.153105		9.47516	0.00595
0.275385	0.0161833		1.273	0.160047		9.47509	0
0.275604	0.017095		1.274	0.149063		9.47494	0.011925
0.275824	0.017675		1.275	0.0858386		9.47485	0.011925
0.276044	0.01692		1.276	0.22132		9.47479	0.017875
0.276264	0.0189983		1.277	0.0321514		9.47468	0.017875
0.276484	0.0185783		1.278	0.068511		9.47455	0.02385
0.276703	0.02049		1.279	0.201306		9.47449	0.011925
0.276923	0.0185683		1.28	0.256449		9.47438	0.011925
0.277143	0.0186467		1.281	0.168984		9.47429	0.02385
0.277363	0.018725		1.282	0.046771		9.47419	0.03575
0.277582	0.0201367		1.283	0.175435		9.47406	0.04775
0.277802	0.020215		1.284	0.0797582		9.47399	0.05375
0.278022	0.0192933		1.285	0.132584		9.47389	0.0655
0.278242	0.0190383		1.286	0.0545368		9.47376	0.0595
0.278462	0.0186167		1.287	0.235149		9.47365	0.0655
0.278681	0.019695		1.288	0.0540129		9.47356	0.0655
0.278901	0.0186067		1.289	0.0197838		9.47346	0.0835
0.279121	0.0195183		1.29	0.0750589		9.47335	0.0895
0.279341	0.0204283		1.291	0.0228389		9.47328	0.10725
0.27956	0.0205067		1.292	0.0814515		9.47319	0.11925
0.27978	0.02075		1.293	0.181504		9.47305	0.12525
0.28	0.0201617		1.294	0.0686614		9.47296	0.13125
0.28022	0.0215733		1.295	0.186033		9.47289	0.143
0.28044	0.0209833		1.296	0.163051		9.47275	0.149
0.280659	0.0212267		1.297	0.0916655		9.47265	0.161
0.280879	0.0209717		1.298	0.143203		9.47259	0.17275
0.281099	0.024715		1.299	0.16799		9.4725	0.17875
0.281319	0.023125		1.3	0.133652		9.47236	0.18475
0.281538	0.0238683		1.301	0.0616798		9.47225	0.18475
0.281758	0.0219467		1.302	0.109288		9.47216	0.19675
0.281978	0.02419		1.303	0.0787569		9.47206	0.20275
0.282198	0.0216		1.304	0.226155		9.47195	0.2085
0.282418	0.0238433		1.305	0.0698901		9.47186	0.20275
0.282637	0.0232533		1.306	0.181624		9.47175	0.2205
0.282857	0.0228283		1.307	0.141518		9.47165	0.2085
0.283077	0.0200717		1.308	0.18752		9.47155	0.2145
0.283297	0.023315		1.309	0.191904		9.47145	0.2085
0.283516	0.0228917		1.31	0.0898517		9.47136	0.2205
0.283736	0.0219667		1.311	0.0703862		9.47126	0.2205
0.283956	0.0228767		1.312	0.111723		9.47121	0.2265
0.284176	0.0227867		1.313	0.0849898		9.4711	0.2265
0.284396	0.023695		1.314	0.134751		9.471	0.2325
0.284615	0.0231033		1.315	0.0669612		9.47085	0.2385
0.284835	0.0265133		1.316	0.104521		9.47076	0.2325
0.285055	0.025755		1.317	0.176991		9.4707	0.2385
0.285275	0.02633		1.318	0.0935941		9.47057	0.2265
0.285495	0.02424		1.319	0.0490499		9.4705	0.2325
0.285714	0.0266483		1.32	0.147902		9.47036	0.2205
0.285934	0.0265567		1.321	0.140677		9.47025	0.2145
0.286154	0.024965		1.322	0.0710159		9.4702	0.20275
0.286374	0.0248733		1.323	0.1184		9.47006	0.19675
0.286593	0.0249483		1.324	0.115894		9.46996	0.19075
0.286813	0.026855		1.325	0.0966576		9.4699	0.17875
0.287033	0.0295967		1.326	0.154689		9.46975	0.149
0.287253	0.0291717		1.327	0.102762		9.46966	0.149
0.287473	0.0285783		1.328	0.0916379		9.4696	0.13125
0.287692	0.0311533		1.329	0.0561468		9.46951	0.13125
0.287912	0.0332267		1.33	0.116535		9.46941	0.11925
0.288132	0.0333017		1.331	0.058913		9.4693	0.10725
0.288352	0.0350417		1.332	0.0781814		9.46921	0.0835
0.288571	0.0352833		1.333	0.111309		9.4691	0.0715
0.288791	0.03469		1.334	0.155764		9.46901	0.0715
0.289011	0.03643		1.335	0.142731		9.46887	0.0655
0.289231	0.0343367		1.336	0.109364		9.46876	0.0595
0.289451	0.03341		1.337	0.0178391		9.46865	0.05375
0.28967	0.03315		1.338	0.110542		9.46861	0.04775
0.28989	0.0320567		1.339	0.157828		9.4685	0.03575
0.29011	0.03363		1.34	0.10931		9.46841	0.04175
0.29033	0.0337033		1.341	0.182155		9.46827	0.02975
0.290549	0.0361083		1.342	0.0581935		9.46818	0.03575
0.290769	0.0391817		1.343	0.0796742		9.46807	0.02385
0.290989	0.0417533		1.344	0.0502748		9.468	0.02385
0.291209	0.0433267		1.345	0.0281754		9.46791	0.011925
0.291429	0.045565		1.346	0.117413		9.46777	0.011925
0.291648	0.047305		1.347	0.0942234		9.46772	0.017875
0.291868	0.0468767		1.348	0.0124246		9.46758	0.011925
0.292088	0.051115		1.349	0.116492		9.46751	0.011925
0.292308	0.05252		1.35	0.0838884		9.46738	0.017875
0.292527	0.0570917		1.351	0.0594598		9.46728	0.02385
0.292747	0.05483		1.352	0.0833531		9.46717	0.02385
0.292967	0.055235		1.353	0.0282265		9.46708	0.02385
0.293187	0.05764		1.354	0.12566		9.46698	0.02385
0.293407	0.0573783		1.355	0.0751217		9.46687	0.02385
0.293626	0.059615		1.356	0.133857		9.46678	0.017875
0.293846	0.06002		1.357	0.0341269		9.46671	0.02385
0.294066	0.0624233		1.358	0.191182		9.46657	0.017875
0.294286	0.068495		1.359	0.1107		9.46648	0.02385
0.294505	0.0702317		1.36	0.0452849		9.46637	0.02385
0.294725	0.0764683		1.361	0.19141		9.46632	0.03575
0.294945	0.08004		1.362	0.115633		9.46617	0.03575
0.295165	0.0824433		1.363	0.0693809		9.46609	0.04175
0.295385	0.0798467		1.364	0.180564		9.46598	0.04775
0.295604	0.0735833		1.365	0.0384001		9.46588	0.0655
0.295824	0.056985		1.366	0.0556059		9.46579	0.0655
0.296044	0.024555		1.367	0.0923137		9.46568	0.0715
0.296264	-0.0120417		1.368	0.0828897		9.46558	0.0715
0.296484	-0.0551383		1.369	0.0932115		9.46547	0.0775
0.296703	-0.0902367		1.37	0.0380265		9.46538	0.0775
0.296923	-0.1135		1.371	0.0448439		9.46531	0.0895
0.297143	-0.117265		1.372	0.0468329		9.46522	0.09525
0.297363	-0.105363		1.373	0.10515		9.46508	0.10725
0.297582	-0.0864617		1.374	0.14216		9.46497	0.11325
0.297802	-0.063725		1.375	0.127325		9.46488	0.137
0.298022	-0.0408233		1.376	0.0283302		9.46478	0.149
0.298242	-0.0235883		1.377	0.134317		9.46467	0.167
0.298462	-0.00718767		1.378	0.0256099		9.46462	0.17875
0.298681	0.00288033		1.379	0.02355		9.46451	0.17875
0.298901	0.00894817		1.38	0.0110061		9.46437	0.19075
0.299121	0.018515		1.381	0.0461876		9.46428	0.17875
0.299341	0.02225		1.382	0.0885281		9.46418	0.19075
0.29956	0.02715		1.383	0.035362		9.46413	0.19075
0.29978	0.0330517		1.384	0.0247293		9.46397	0.20275
0.3	0.0384517		1.385	0.0801162		9.46391	0.20275
0.30022	0.0405183		1.386	0.0912047		9.46378	0.2205
0.30044	0.0414183		1.387	0.0743048		9.46368	0.2205
0.300659	0.0423183		1.388	0.0641532		9.46357	0.2145
0.300879	0.046385		1.389	0.0345672		9.46352	0.2205
0.301099	0.049285		1.39	0.170455		9.46337	0.2205
0.301319	0.054685		1.391	0.0802783		9.46329	0.2205
0.301538	0.0604167		1.392	0.0826617		9.46322	0.2145
0.301758	0.0634833		1.393	0.1121		9.46312	0.2205
0.301978	0.0703817		1.394	0.0790459		9.46299	0.2205
0.302198	0.0739467		1.395	0.0152942		9.46289	0.2205
0.302418	0.0793467		1.396	0.0450004		9.46283	0.20275
0.302637	0.0790783		1.397	0.10714		9.46272	0.19675
0.302857	0.0704767		1.398	0.0180354		9.46258	0.18475
0.303077	0.0550417		1.399	0.0881986		9.46249	0.18475
0.303297	0.0217733		1.4	0.126409		9.46239	0.17275
0.303516	-0.0184967		1.401	0.142153		9.46228	0.167
0.303736	-0.059765		1.402	0.0339116		9.46219	0.161
0.303956	-0.0953667		1.403	0.044035		9.46208	0.161
0.304176	-0.118637		1.404	0.127458		9.46202	0.149
0.304396	-0.121405		1.405	0.100287		9.46189	0.143
0.304615	-0.111008		1.406	0.0411274		9.46179	0.137
0.304835	-0.0906117		1.407	0.133422		9.4617	0.11925
0.305055	-0.070715		1.408	0.161886		9.46159	0.11325
0.305275	-0.047485		1.409	0.0907215		9.46149	0.09525
0.305495	-0.0315883		1.41	0.0669765		9.46139	0.0835
0.305714	-0.0145257		1.411	0.0319737		9.46129	0.0775
0.305934	-0.00396283		1.412	0.018996		9.4612	0.0775
0.306154	0.00643317		1.413	0.154955		9.46109	0.0715
0.306374	0.0148288		1.414	0.0932896		9.46098	0.0655
0.306593	0.021225		1.415	0.0683241		9.46088	0.05375
0.306813	0.02462		1.416	0.0991239		9.46079	0.04775
0.307033	0.028515		1.417	0.1211		9.46069	0.03575
0.307253	0.02891		1.418	0.050568		9.4606	0.03575
0.307473	0.0321383		1.419	0.0435216		9.46049	0.04175
0.307692	0.0363667		1.42	0.0718027		9.46039	0.03575
0.307912	0.0387617					9.46033	0.03575
0.308132	0.041155					9.46019	0.02385
0.308352	0.04705					9.4601	0.017875
0.308571	0.0504433					9.46	0.011925
0.308791	0.0533383					9.45989	0.017875
0.309011	0.059565					9.45978	0.00595
0.309231	0.0654583					9.45969	0.011925
0.309451	0.072185					9.45963	0.011925
0.30967	0.0769117					9.45954	0.011925
0.30989	0.0814717					9.45939	0
0.31011	0.08453					9.45928	0.00595
0.31033	0.08159					9.45919	0
0.310549	0.0701483					9.45909	0.011925
0.310769	0.043875					9.459	0.011925
0.310989	0.00793317					9.45889	0.00595
0.311209	-0.035175					9.45879	0.011925
0.311429	-0.0782833					9.45868	0.017875
0.311648	-0.108225					9.4586	0.02385
0.311868	-0.121167					9.45853	0.02385
0.312088	-0.115277					9.4584	0.04175
0.312308	-0.101718					9.4583	0.03575
0.312527	-0.0801617					9.45819	0.03575
0.312747	-0.05727					9.4581	0.03575
0.312967	-0.04088					9.45799	0.04175
0.313187	-0.0241567					9.45791	0.04175
0.313407	-0.0100998					9.4578	0.0655
0.313626	-0.0007101					9.45771	0.0715
0.313846	0.0101795					9.4576	0.0895
0.314066	0.0140688					9.45749	0.09525
0.314286	0.018625					9.45739	0.10725
0.314505	0.0195133					9.4573	0.11925
0.314725	0.0237367					9.4572	0.137
0.314945	0.0267917					9.45709	0.143
0.315165	0.0320133					9.45699	0.143
0.315385	0.033235					9.45689	0.149
0.315604	0.0341233					9.4568	0.161
0.315824	0.0411767					9.45671	0.17275
0.316044	0.045065					9.45659	0.17875
0.316264	0.048285					9.4565	0.19075
0.316484	0.0540067					9.45639	0.18475
0.316703	0.05956					9.45629	0.19675
0.316923	0.0656133					9.45621	0.20275
0.317143	0.0741667					9.45614	0.2145
0.317363	0.07872					9.45601	0.2205
0.317582	0.08444					9.4559	0.2265
0.317802	0.0909917					9.45582	0.2265
0.318022	0.090045					9.4557	0.2265
0.318242	0.0867633					9.4556	0.2325
0.318462	0.0726483					9.45551	0.2205
0.318681	0.0440333					9.45541	0.2205
0.318901	0.00391883					9.45532	0.2085
0.319121	-0.04353					9.45522	0.2145
0.319341	-0.0859783					9.45511	0.20275
0.31956	-0.111095					9.45502	0.20275
0.31978	-0.118543					9.45491	0.19675
0.32	-0.11066					9.45481	0.19075
0.32022	-0.094775					9.45472	0.18475
0.32044	-0.0763917					9.45461	0.17875
0.320659	-0.0553417					9.45451	0.161
0.320879	-0.0386267					9.45442	0.149
0.321099	-0.02391					9.45431	0.149
0.321319	-0.0118603					9.45422	0.137
0.321538	-0.00147788					9.45415	0.13125
0.321758	0.00523767					9.45405	0.11325
0.321978	0.0126197					9.45392	0.11925
0.322198	0.018835					9.45385	0.11925
0.322418	0.0262167					9.45371	0.11925
0.322637	0.0295983					9.45362	0.11325
0.322857	0.0318117					9.45352	0.09525
0.323077	0.03486					9.45341	0.0835
0.323297	0.03574					9.45332	0.0775
0.323516	0.034955					9.45321	0.0775
0.323736	0.0346683					9.45311	0.0655
0.323956	0.0378817					9.45302	0.0655
0.324176	0.0404283					9.45291	0.05375
0.324396	0.0449733					9.45282	0.03575
0.324615	0.04702					9.45271	0.03575
0.324835	0.0538983					9.45261	0.02385
0.325055	0.0587783					9.45252	0.02385
0.325275	0.06249					9.45241	0.011925
0.325495	0.0718683					9.45231	0.011925
0.325714	0.0782467					9.45222	0.00595
0.325934	0.085125					9.45211	0.00595
0.326154	0.0870017					9.45201	0.011925
0.326374	0.08288					9.45192	0.011925
0.326593	0.06809					9.45181	0.011925
0.326813	0.0399683					9.45172	0.011925
0.327033	-0.002822					9.45161	0.011925
0.327253	-0.0531117					9.45151	0.011925
0.327473	-0.093735					9.45142	0.017875
0.327692	-0.120193					9.45132	0.02385
0.327912	-0.129817					9.45121	0.02385
0.328132	-0.120942					9.4511	0.02385
0.328352	-0.100565					9.45101	0.02385
0.328571	-0.0783567					9.45091	0.02385
0.328791	-0.057315					9.45082	0.03575
0.329011	-0.0416067					9.45071	0.04175
0.329231	-0.0304					9.45062	0.04175
0.329451	-0.0191917					9.45051	0.04775
0.32967	-0.0121513					9.45041	0.0655
0.32989	-0.00794417					9.45032	0.05375
0.33011	-0.00290383					9.45021	0.0655
0.33033	0.000802817					9.4501	0.0775
0.330549	0.00684267					9.45002	0.0895
0.330769	0.0092155					9.44992	0.09525
0.330989	0.0124213					9.44981	0.0895
0.331209	0.0149605					9.44972	0.09525
0.331429	0.0148327					9.44962	0.0835
0.331648	0.017205					9.44953	0.10125
0.331868	0.0192433					9.44942	0.10725
0.332088	0.0161142					9.44933	0.11925
0.332308	0.016652					9.44922	0.13125
0.332527	0.0230233					9.44912	0.137
0.332747	0.02256					9.44903	0.149
0.332967	0.0262633					9.44892	0.143
0.333187	0.0298017					9.44882	0.155
0.333407	0.034505					9.44873	0.161
0.333626	0.0372067					9.44862	0.17875
0.333846	0.0415767					9.44852	0.19075
0.334066	0.0441133					9.44843	0.19075
0.334286	0.0441483					9.44832	0.19675
0.334505	0.04185					9.44823	0.19675
0.334725	0.036385					9.44813	0.20275
0.334945	0.0237533					9.44802	0.20275
0.335165	-0.00571167					9.44793	0.20275
0.335385	-0.0448433					9.44783	0.19675
0.335604	-0.0936433					9.44774	0.19075
0.335824	-0.13961					9.44763	0.19075
0.336044	-0.173583					9.44753	0.19075
0.336264	-0.188383					9.44742	0.19675
0.336484	-0.17935					9.44733	0.18475
0.336703	-0.157643					9.44723	0.19075
0.336923	-0.130777					9.44713	0.17875
0.337143	-0.107078					9.44703	0.17275
0.337363	-0.086545					9.44692	0.161
0.337582	-0.0768467					9.44683	0.149
0.337802	-0.0729817					9.44673	0.143
0.338022	-0.0689517					9.44662	0.137
0.338242	-0.0635867					9.44653	0.137
0.338462	-0.0587217					9.44643	0.11925
0.338681	-0.0533583					9.44632	0.11925
0.338901	-0.0478283					9.44623	0.10725
0.339121	-0.0456317					9.44613	0.10125
0.339341	-0.042435					9.44604	0.10125
0.33956	-0.041905					9.44592	0.0895
0.33978	-0.0383767					9.44584	0.0895
0.34	-0.0368467					9.44573	0.0775
0.34022	-0.0336517					9.44563	0.0715
0.34044	-0.0346233					9.44552	0.05375
0.340659	-0.0339283					9.44544	0.05375
0.340879	-0.0332333					9.44533	0.03575
0.341099	-0.03204					9.44524	0.02385
0.341319	-0.0295117					9.44513	0.02385
0.341538	-0.0266517					9.44503	0.00595
0.341758	-0.0264583					9.44494	0.00595
0.341978	-0.023265					9.44483	0.00595
0.342198	-0.0245717					9.44474	0.011925
0.342418	-0.0243783					9.44463	-0.011925
0.342637	-0.02552					9.44453	-0.017875
0.342857	-0.03216					9.44444	-0.017875
0.343077	-0.0318017					9.44434	-0.02385
0.343297	-0.0307767					9.44423	-0.02975
0.343516	-0.0239183					9.44412	-0.02975
0.343736	-0.0228933					9.44403	-0.03575
0.343956	-0.02087					9.44393	-0.04175
0.344176	-0.0240117					9.44385	-0.04175
0.344396	-0.0214883					9.44373	-0.05375
0.344615	-0.016965					9.44365	-0.04775
0.344835	-0.0169417					9.44353	-0.04775
0.345055	-0.0140855					9.44343	-0.05375
0.345275	-0.0133962					9.44338	-0.04775
0.345495	-0.00970717					9.44324	-0.0595
0.345714	-0.0103517					9.44315	-0.0595
0.345934	-0.0064965					9.44308	-0.0715
0.346154	-0.00580817					9.44294	-0.0715
0.346374	-0.0102868					9.44283	-0.0775
0.346593	-0.0130992					9.44274	-0.0715
0.346813	-0.0120783					9.44264	-0.0715
0.347033	-0.0162245					9.44253	-0.0775
0.347253	-0.016371					9.44244	-0.0715
0.347473	-0.016685					9.44234	-0.0775
0.347692	-0.015498					9.44225	-0.0715
0.347912	-0.010312					9.44215	-0.0715
0.348132	-0.00679283					9.44205	-0.0715
0.348352	-0.007274					9.44195	-0.0835
0.348571	-0.004422					9.44186	-0.0775
0.348791	-0.00290383					9.44175	-0.0775
0.349011	-0.00238567					9.44165	-0.0775
0.349231	-0.00270133					9.44154	-0.0775
0.349451	-0.0013505					9.44145	-0.0835
0.34967	-0.00216667					9.44135	-0.0775
0.34989	-0.00431633					9.44126	-0.0835
0.35011	-0.00296633					9.44115	-0.0775
0.35033	-0.00345					9.44105	-0.0715
0.350549	-0.002934					9.44095	-0.0715
0.350769	-0.00125145					9.44085	-0.0715
0.350989	0.000764083					9.44074	-0.0715
0.351209	0.00144602					9.44065	-0.0715
0.351429	0.00179433					9.44055	-0.0835
0.351648	0.00214233					9.44046	-0.0715
0.351868	0.00132345					9.44035	-0.0775
0.352088	0.00050425					9.44025	-0.0715
0.352308	-0.000315233					9.44016	-0.0715
0.352527	0.00069835					9.44005	-0.0715
0.352747	-0.00262167					9.43995	-0.0715
0.352967	0.001058					9.43985	-0.0775
0.353187	-0.00176267					9.43975	-0.0775
0.353407	-0.00375017					9.43966	-0.0895
0.353626	9.5355e-05					9.43956	-0.0835
0.353846	-0.00289283					9.43945	-0.0775
0.354066	-0.00088115					9.43934	-0.0835
0.354286	-0.0010365					9.43925	-0.0775
0.354505	0.0024745					9.43915	-0.0775
0.354725	0.0009853					9.43906	-0.0715
0.354945	0.000995767					9.43895	-0.0655
0.355165	0.00417267					9.43889	-0.0655
0.355385	0.0008492					9.43875	-0.0595
0.355604	-0.00080785					9.43865	-0.0655
0.355824	-0.0047985					9.43856	-0.05375
0.356044	-0.00812283					9.43845	-0.0595
0.356264	-0.009114					9.43835	-0.0595
0.356484	-0.00743883					9.43826	-0.0595
0.356703	-0.00793067					9.43816	-0.0595
0.356923	-0.00392283					9.43807	-0.05375
0.357143	-0.00358183					9.43796	-0.0595
0.357363	-0.00590783					9.43789	-0.05375
0.357582	-0.00423417					9.43777	-0.0595
0.357802	-0.00556067					9.43766	-0.0595
0.358022	-0.00472083					9.43756	-0.0595
0.358242	-0.00288133					9.43747	-0.0595
0.358462	-0.0038755					9.43736	-0.0595
0.358681	-0.00270317					9.43727	-0.0595
0.358901	-0.00569783					9.43716	-0.0595
0.359121	-0.00169283					9.43706	-0.0595
0.359341	-0.00185483					9.43697	-0.0715
0.35956	-0.00218367					9.43686	-0.0715
0.35978	-0.00201283					9.43675	-0.0835
0.36	-0.003509					9.43667	-0.0775
0.36022	-0.00383867					9.43656	-0.0895
0.36044	-0.002502					9.43646	-0.0835
0.360659	0.00100095					9.43636	-0.0835
0.360879	0.00117033					9.43626	-0.0715
0.361099	0.0005061					9.43617	-0.0595
0.361319	0.00250817					9.43607	-0.0595
0.361538	-0.00148992					9.43596	-0.0595
0.361758	0.000178317					9.43587	-0.0595
0.361978	0.00234617					9.43577	-0.04775
0.362198	0.00434717					9.43568	-0.05375
0.362418	0.0030145					9.43557	-0.05375
0.362637	0.00218167					9.43547	-0.0595
0.362857	0.00118173					9.43536	-0.05375
0.363077	0.00501483					9.43527	-0.04775
0.363297	0.003681					9.43516	-0.0595
0.363516	0.00518033					9.43506	-0.04775
0.363736	0.00334583					9.43497	-0.0595
0.363956	0.00317783					9.43486	-0.04775
0.364176	0.00184283					9.43477	-0.0595
0.364396	0.00017425					9.43467	-0.0595
0.364615	-0.000327983					9.43456	-0.0595
0.364835	-0.0043305					9.43447	-0.0595
0.365055	-0.00383333					9.43436	-0.0595
0.365275	-0.0073365					9.43426	-0.0595
0.365495	-0.00733983					9.43415	-0.0595
0.365714	-0.00617683					9.43406	-0.0655
0.365934	-0.00518083					9.43396	-0.0595
0.366154	-0.0075185					9.43387	-0.0595
0.366374	-0.0083565					9.43377	-0.04775
0.366593	-0.009528					9.43368	-0.05375
0.366813	-0.0101998					9.43357	-0.0595
0.367033	-0.0105387					9.43348	-0.04175
0.367253	-0.013211					9.43337	-0.04175
0.367473	-0.0113838					9.43327	-0.04175
0.367692	-0.0100568					9.43318	-0.0595
0.367912	-0.00889683					9.43307	-0.04775
0.368132	-0.00623717					9.43297	-0.04775
0.368352	-0.004911					9.43286	-0.04175
0.368571	-0.0034185					9.43277	-0.04175
0.368791	-0.00492633					9.43266	-0.04175
0.369011	-0.00226783					9.43257	-0.04175
0.369231	-0.0046095					9.43248	-0.04175
0.369451	-0.007785					9.43238	-0.04175
0.36967	-0.0121273					9.43227	-0.04175
0.36989	-0.01547					9.43217	-0.03575
0.37011	-0.0168133					9.43209	-0.03575
0.37033	-0.0233233					9.43197	-0.02975
0.370549	-0.0213333					9.43187	-0.03575
0.370769	-0.0211767					9.43176	-0.04175
0.370989	-0.018855					9.43167	-0.05375
0.371209	-0.017365					9.43159	-0.04775
0.371429	-0.0158767					9.43148	-0.04775
0.371648	-0.010555					9.43138	-0.04175
0.371868	-0.00990033					9.43128	-0.04175
0.372088	-0.0119127					9.43118	-0.02975
0.372308	-0.0097585					9.43109	-0.02975
0.372527	-0.0146047					9.43098	-0.02975
0.372747	-0.0146178					9.43088	-0.02975
0.372967	-0.017465					9.43077	-0.02975
0.373187	-0.0164783					9.43068	-0.02385
0.373407	-0.0164925					9.43058	-0.03575
0.373626	-0.0145068					9.43049	-0.03575
0.373846	-0.0121882					9.43038	-0.04175
0.374066	-0.00936967					9.43028	-0.04175
0.374286	-0.00605167					9.43018	-0.04775
0.374505	-0.00456717					9.43008	-0.04175
0.374725	-0.00291633					9.42999	-0.05375
0.374945	-0.002599					9.42989	-0.04175
0.375165	-0.00378217					9.42978	-0.05375
0.375385	-0.00463217					9.42969	-0.04775
0.375604	-0.0054825					9.42959	-0.04775
0.375824	-0.0061665					9.42948	-0.05375
0.376044	-0.00418417					9.42939	-0.04775
0.376264	-0.00503533					9.42929	-0.04775
0.376484	-0.00555367					9.42918	-0.03575
0.376703	-0.00423883					9.42909	-0.04175
0.376923	-0.00309083					9.42898	-0.04175
0.377143	-0.00494333					9.42889	-0.04175
0.377363	-0.004796					9.42879	-0.04175
0.377582	-0.00581567					9.42868	-0.04775
0.377802	-0.00500233					9.42859	-0.04175
0.378022	-0.004856					9.42848	-0.04175
0.378242	-0.00554317					9.42838	-0.04175
0.378462	-0.0093975					9.42829	-0.04775
0.378681	-0.010252					9.42819	-0.04175
0.378901	-0.0126068					9.42808	-0.04175
0.379121	-0.018795					9.42799	-0.04175
0.379341	-0.0188167					9.42789	-0.03575
0.37956	-0.0185067					9.42779	-0.03575
0.37978	-0.016695					9.42769	-0.03575
0.38	-0.0138852					9.42758	-0.04175
0.38022	-0.0117418					9.42749	-0.03575
0.38044	-0.0115987					9.42739	-0.04175
0.380659	-0.0112892					9.42728	-0.04175
0.380879	-0.01448					9.42719	-0.04175
0.381099	-0.0173383					9.42709	-0.05375
0.381319	-0.0193617					9.42698	-0.04175
0.381538	-0.0192217					9.42688	-0.03575
0.381758	-0.0174133					9.42678	-0.02385
0.381978	-0.020105					9.42669	-0.02385
0.382198	-0.016631					9.42659	-0.017875
0.382418	-0.0161572					9.42649	-0.017875
0.382637	-0.0128505					9.42639	-0.02975
0.382857	-0.0132105					9.4263	-0.02975
0.383077	-0.0107377					9.4262	-0.04175
0.383297	-0.00843167					9.42609	-0.04175
0.383516	-0.00329267					9.42599	-0.04175
0.383736	-0.002654					9.4259	-0.04175
0.383956	-0.00351567					9.4258	-0.03575
0.384176	-0.00304417					9.42569	-0.04175
0.384396	-0.00323983					9.4256	-0.03575
0.384615	-0.00493567					9.42549	-0.04175
0.384835	-0.002965					9.42539	-0.04175
0.385055	-0.0041615					9.4253	-0.04175
0.385275	-0.00402483					9.4252	-0.04775
0.385495	-0.0038885					9.4251	-0.03575
0.385714	-0.00608583					9.425	-0.04175
0.385934	-0.00795017					9.42489	-0.04175
0.386154	-0.00898133					9.4248	-0.04175
0.386374	-0.0071795					9.42469	-0.04175
0.386593	-0.00904467					9.42461	-0.02975
0.386813	-0.00641017					9.4245	-0.02975
0.387033	-0.0069425					9.4244	-0.02385
0.387253	-0.0068085					9.42429	-0.02975
0.387473	-0.00667483					9.4242	-0.03575
0.387692	-0.00687483					9.4241	-0.02385
0.387912	-0.00957517					9.424	-0.017875
0.388132	-0.0114423					9.4239	-0.017875
0.388352	-0.0174767					9.42381	-0.017875
0.388571	-0.016845					9.42371	-0.017875
0.388791	-0.015879					9.4236	-0.011925
0.389011	-0.0142473					9.42351	-0.011925
0.389231	-0.0102827					9.4234	-0.017875
0.389451	-0.00931833					9.4233	-0.017875
0.38967	-0.00668767					9.42319	-0.02975
0.38989	-0.00672383					9.4231	-0.02385
0.39011	-0.006927					9.423	-0.02385
0.39033	-0.0096305					9.42291	-0.02975
0.390549	-0.0111675					9.42281	-0.017875
0.390769	-0.00953817					9.42269	-0.02385
0.390989	-0.0107425					9.4226	-0.02385
0.391209	-0.0142805					9.4225	-0.02385
0.391429	-0.0143188					9.42241	-0.02975
0.391648	-0.011524					9.42231	-0.02385
0.391868	-0.0125628					9.4222	-0.02385
0.392088	-0.0112685					9.42211	-0.02975
0.392308	-0.007808					9.422	-0.017875
0.392527	-0.0103477					9.4219	-0.017875
0.392747	-0.0113877					9.42181	-0.02975
0.392967	-0.00776133					9.42171	-0.02975
0.393187	-0.00480183					9.42161	-0.04175
0.393407	-0.002676					9.42151	-0.03575
0.393626	-0.00171717					9.4214	-0.02975
0.393846	-0.00142528					9.42131	-0.04175
0.394066	0.00119965					9.42121	-0.02975
0.394286	-9.01833e-06					9.4211	-0.02975
0.394505	0.000282017					9.42101	-0.04175
0.394725	-0.000760567					9.4209	-0.04175
0.394945	-0.00213683					9.4208	-0.04175
0.395165	-0.00668					9.42071	-0.04175
0.395385	-0.00755667					9.42061	-0.02975
0.395604	-0.0117672					9.42051	-0.03575
0.395824	-0.0128112					9.42041	-0.02975
0.396044	-0.0120222					9.4203	-0.02975
0.396264	-0.0119					9.42021	-0.04175
0.396484	-0.0111115					9.42011	-0.02975
0.396703	-0.00715667					9.42002	-0.02975
0.396923	-0.0075355					9.41992	-0.02975
0.397143	-0.0079145					9.41983	-0.017875
0.397363	-0.004794					9.41973	-0.02385
0.397582	-0.00350683					9.41962	-0.02385
0.397802	-0.00538683					9.41951	-0.02975
0.398022	-0.007267					9.41942	-0.03575
0.398242	-0.00831417					9.41932	-0.02975
0.398462	-0.002195					9.41923	-0.02975
0.398681	-0.002576					9.41912	-0.04175
0.398901	-0.00229067					9.41902	-0.03575
0.399121	0.0003277					9.41892	-0.04175
0.399341	0.00594583					9.41886	-0.04175
0.39956	0.005397					9.41873	-0.03575
0.39978	0.00384783					9.41862	-0.04175
0.4	0.00679833					9.41852	-0.04175
0.40022	0.00624867					9.41841	-0.03575
0.40044	0.00319867					9.41832	-0.02975
0.400659	0.00081515					9.41822	-0.02385
0.400879	-0.002902					9.41813	-0.02975
0.401099	-0.00828617					9.41802	-0.02975
0.401319	-0.0111707					9.41792	-0.02975
0.401538	-0.0165553					9.41783	-0.02975
0.401758	-0.0247733					9.41772	-0.04175
0.401978	-0.0204917					9.41763	-0.02975
0.402198	-0.0173783					9.41753	-0.04175
0.402418	-0.0132637					9.41742	-0.02975
0.402637	-0.0141498					9.41733	-0.02385
0.402857	-0.00970283					9.41722	-0.02975
0.403077	-0.00692283					9.41712	-0.02385
0.403297	-0.004143					9.41703	-0.02975
0.403516	-0.00253033					9.41696	-0.02975
0.403736	-0.00791783					9.41682	-0.017875
0.403956	-0.0073055					9.41673	-0.017875
0.404176	-0.0110268					9.41662	-0.017875
0.404396	-0.0112485					9.41653	-0.02385
0.404615	-0.0131372					9.41643	-0.02975
0.404835	-0.0138593					9.41632	-0.02385
0.405055	-0.0152485					9.41623	-0.017875
0.405275	-0.0129712					9.41612	-0.017875
0.405495	-0.0131942					9.41602	-0.017875
0.405714	-0.00858417					9.41593	-0.02975
0.405934	-0.00880783					9.41582	-0.02385
0.406154	-0.00369833					9.41572	-0.017875
0.406374	-0.00392233					9.41562	-0.017875
0.406593	-0.00514683					9.41552	-0.00595
0.406813	-0.00253817					9.41543	-0.017875
0.407033	-0.003763					9.41533	-0.02975
0.407253	-0.0043215					9.41522	-0.02385
0.407473	-0.00471367					9.41511	-0.02385
0.407692	-0.00710617					9.41502	-0.02975
0.407912	-0.00799883					9.41492	-0.02385
0.408132	-0.00955833					9.41483	-0.017875
0.408352	-0.0101183					9.41472	-0.017875
0.408571	-0.009845					9.41462	-0.017875
0.408791	-0.00773883					9.41452	-0.017875
0.409011	-0.0072995					9.41442	-0.02975
0.409231	-0.00719383					9.41433	-0.02385
0.409451	-0.00592167					9.41423	-0.04175
0.40967	-0.00498317					9.41414	-0.02975
0.40989	-0.005545					9.41404	-0.02385
0.41011	-0.008607					9.41393	-0.02975
0.41033	-0.00733583					9.41384	-0.02975
0.410549	-0.00456517					9.41373	-0.02975
0.410769	-0.003128					9.41363	-0.03575
0.410989	-0.00335767					9.41354	-0.02975
0.411209	-0.005421					9.41344	-0.02975
0.411429	-0.00148462					9.41333	-0.02975
0.411648	0.00128485					9.41324	-0.02975
0.411868	-0.000279283					9.41313	-0.02385
0.412088	0.00115633					9.41304	-0.02975
0.412308	0.000591667					9.41294	-0.02385
0.412527	-0.00047325					9.41285	-0.02385
0.412747	-0.0007051					9.41274	-0.04175
0.412967	0.0005628					9.41264	-0.04175
0.413187	-0.000169567					9.41253	-0.04175
0.413407	-0.0027355					9.41244	-0.04175
0.413626	-0.00130175					9.41233	-0.02975
0.413846	-0.00486817					9.41223	-0.02975
0.414066	-0.000601633					9.41214	-0.02975
0.414286	-0.000168617					9.41203	-0.02385
0.414505	-0.0019025					9.41195	-0.02385
0.414725	-0.00230333					9.41184	-0.03575
0.414945	-0.00187117					9.41175	-0.02975
0.415165	-0.000939167					9.41164	-0.02975
0.415385	-0.000340783					9.41154	-0.02975
0.415604	-0.002076					9.41145	-0.02385
0.415824	2.18933e-05					9.41134	-0.02385
0.416044	-0.00054715					9.41124	-0.03575
0.416264	-0.00378317					9.41115	-0.02385
0.416484	-0.000352667					9.41104	-0.017875
0.416703	-0.0002558					9.41094	-0.02385
0.416923	-0.0019925					9.41084	-0.02385
0.417143	-0.000562833					9.41074	-0.02385
0.417363	-0.0001334					9.41065	-0.02975
0.417582	0.00012912					9.41055	-0.017875
0.417802	-0.000608617					9.41043	-0.00595
0.418022	0.000820067					9.41035	-0.017875
0.418242	-0.0027515					9.41024	-0.017875
0.418462	-0.000989967					9.41014	-0.017875
0.418681	0.0002713					9.41005	-0.017875
0.418901	-0.000134345					9.40994	-0.02385
0.419121	0.00145977					9.40984	-0.02385
0.419341	0.00038695					9.40975	-0.02975
0.41956	-0.000352767					9.40964	-0.02975
0.41978	-0.000426067					9.40955	-0.017875
0.42	-0.00166628					9.40945	-0.02385
0.42022	-0.00357333					9.40934	-0.02385
0.42044	-0.00331417					9.40925	-0.017875
0.420659	-0.0008884					9.40914	-0.017875
0.420879	-0.00212967					9.40904	-0.02385
0.421099	-0.00370433					9.40896	-0.017875
0.421319	-0.00211267					9.40884	-0.02385
0.421538	-0.00302133					9.40876	-0.03575
0.421758	-0.00243017					9.40865	-0.02975
0.421978	-0.000672533					9.40854	-0.02975
0.422198	-0.000248517					9.40844	-0.02975
0.422418	-0.000658067					9.40836	-0.017875
0.422637	9.87983e-05					9.40825	-0.02975
0.422857	-0.000644567					9.40815	-0.03575
0.423077	0.00094515					9.40806	-0.02385
0.423297	-0.000298683					9.40796	-0.017875
0.423516	0.000457217					9.40786	-0.00595
0.423736	0.0012129					9.40775	0
0.423956	0.00146835					9.40766	-0.017875
0.424176	0.00189017					9.40756	-0.02385
0.424396	0.00031185					9.40745	-0.017875
0.424615	-0.00210017					9.40736	-0.02975
0.424835	0.00048775					9.40725	-0.02975
0.425055	0.000908683					9.40715	-0.02385
0.425275	0.0011627					9.40706	-0.02975
0.425495	0.000583167					9.40696	-0.02385
0.425714	0.00467					9.40686	-0.017875
0.425934	0.00325667					9.40676	-0.017875
0.426154	0.00184317					9.40665	-0.011925
0.426374	0.002596					9.40656	-0.017875
0.426593	0.00151533					9.40646	-0.02975
0.426813	0.000601067					9.40637	-0.017875
0.427033	0.00218667					9.40626	-0.017875
0.427253	-0.00189483					9.40616	-0.017875
0.427473	-0.00164308					9.40607	-0.017875
0.427692	0.00044175					9.40596	-0.02385
0.427912	0.00235967					9.40586	-0.03575
0.428132	0.00094405					9.40577	-0.02975
0.428352	0.000194867					9.40566	-0.03575
0.428571	0.0024455					9.40557	-0.03575
0.428791	0.0028625					9.40547	-0.02975
0.429011	-0.000220717					9.40536	-0.02975
0.429231	-0.00180417					9.40527	-0.02975
0.429451	-0.00055445					9.40516	-0.02975
0.42967	0.00102835					9.40506	-0.03575
0.42989	0.00377767					9.40495	-0.02975
0.43011	0.00202667					9.40486	-0.02975
0.43033	0.00160873					9.40476	-0.02975
0.430549	0.00269067					9.40467	-0.017875
0.430769	0.003439					9.40456	-0.00595
0.430989	0.0025205					9.40445	-0.011925
0.431209	0.001935					9.40436	-0.011925
0.431429	0.0033495					9.40426	-0.02385
0.431648	0.00343033					9.40417	-0.03575
0.431868	0.00434417					9.4041	-0.02975
0.432088	0.000257917					9.40396	-0.02975
0.432308	0.0031715					9.40385	-0.02975
0.432527	0.00208467					9.40376	-0.02385
0.432747	0.00066445					9.40366	-0.02975
0.432967	0.004244					9.40357	-0.02975
0.433187	0.00299					9.40346	-0.02385
0.433407	0.00173567					9.40335	-0.02385
0.433626	0.0003146					9.40326	-0.017875
0.433846	0.0007266					9.40316	-0.02385
0.434066	0.00130507					9.40305	-0.02975
0.434286	0.00371667					9.40296	-0.02385
0.434505	0.00112802					9.40286	-0.017875
0.434725	0.00137252					9.40275	-0.017875
0.434945	0.00261683					9.40266	-0.011925
0.435165	0.00219417					9.40256	-0.017875
0.435385	0.0004381					9.40246	-0.017875
0.435604	0.000348433					9.40236	-0.011925
0.435824	0.00409183					9.40227	-0.02385
0.436044	0.00200183					9.40216	-0.02975
0.436264	0.0029115					9.40206	-0.02385
0.436484	0.001821					9.40197	-0.02975
0.436703	0.00156368					9.40187	-0.02975
0.436923	0.00230617					9.40178	-0.02975
0.437143	0.003215					9.40168	-0.04175
0.437363	0.00312367					9.40157	-0.02975
0.437582	0.00119888					9.40146	-0.02975
0.437802	0.0019405					9.40137	-0.02975
0.438022	0.00134862					9.40127	-0.017875
0.438242	0.0022565					9.40118	-0.02385
0.438462	0.00133088					9.40107	-0.017875
0.438681	0.000571717					9.40097	-0.017875
0.438901	0.00431233					9.40087	-0.017875
[truncated: 12,044 more rows]
