# Supplementary material for: Chemical tuning of quantum spin–electric coupling in molecular magnets
Source: Nat Chem. 2025 Aug 27;17(12):1903–9. doi: 10.1038/s41557-025-01926-5 (PMC12669029; doi:10.1038/s41557-025-01926-5)
Supplement: Supplementary file 4 — ESR spectrum for compound 2 and spin–electric coupling measurements. [file 41557_2025_1926_MOESM4_ESM.xlsx]

## Sheet: Sheet1
Fig 2 b			Fig 2 c					Fig 2 d, top				Fig 2 d, middle				Fig 2 d, bottom				Fig 2 e, compound 1				Fig 2 e, compound 2				Fig 2 e, compound 3
Magnetic field	ESR spectrum		t_E (us)	Echo intensity (+3/2 to +5/2)	Echo intensity (+1/2 to +3/2)	Echo intensity (-1/2 to +1/2)		t_E (us)	Echo intensity (in-phase)	Echo intensity (quadrature)		t_E (us)	Echo intensity (in-phase)	Echo intensity (quadrature)		t_E (us)	Echo intensity (in-phase)	Echo intensity (quadrature)		E-field orientation	data	fit		E-field orientation	data	fit		E-field orientation	data	fit
2000	2.70043e+06		0	1	1	1		0	1	0		0	1	0		0	1	-2.76609e-17		200	-0.388525	-0.382184		-20	1.1464	1.08851		-30	1.42415	1.34747
2006	981451		0.1	0.827205	0.921047	0.985489		0.05	0.842332	-0.131467		0.05	0.943238	-0.0593513		0.05	0.859075	0.451941		190	-0.399026	-0.402068		-10	1.18886	1.15988		-20	1.45545	1.49085
2012	769433		0.2	0.333983	0.778534	0.975077		0.1	0.749328	-0.489899		0.1	0.970207	-0.0550031		0.1	0.772452	0.537648		180	-0.399026	-0.409913		0	1.17471	1.19404		-10	1.58065	1.5865
2018	1.65572e+06		0.3	-0.288424	0.572911	0.969911		0.15	0.522798	-0.687356		0.15	0.987087	-0.0186022		0.15	0.513355	0.716036		170	-0.399026	-0.405488		10	1.1464	1.18991		0	1.64325	1.63128
2024	1.25717e+06		0.4	-0.754201	0.333635	1.00226		0.2	0.22691	-0.790145		0.2	0.932837	0.0073242		0.2	0.238983	0.84592		160	-0.399026	-0.388923		20	1.07563	1.14763		10	1.58065	1.62372
2030	215082		0.5	-0.949003	0.0216353	1.02582		0.25	-0.098502	-0.817694		0.25	0.922059	-0.0142282		0.25	-0.132728	0.897144		150	-0.378024	-0.360709		30	1.01902	1.06853		20	1.54935	1.56408
2036	2.74752e+06		0.6	-0.758874	-0.266355	0.999012		0.3	-0.411291	-0.699312		0.3	0.92814	0.0160719		0.3	-0.466281	0.79566		140	-0.304519	-0.321682		40	0.948256	0.955147		30	1.45545	1.4543
2042	1.32578e+06		0.7	-0.306038	-0.49824	1.00037		0.35	-0.644343	-0.557897		0.35	0.943705	-0.0122778		0.35	-0.748716	0.579666		130	-0.252016	-0.272998		50	0.820879	0.811072		40	1.20833	1.29799
2048	1.7381e+06		0.8	0.23214	-0.76739	0.959363		0.4	-0.804865	-0.353737		0.4	0.939362	-0.017991		0.4	-0.918679	0.331925		120	-0.241515	-0.216098		60	0.693501	0.640894		50	1.08333	1.10027
2054	986360		0.9	0.646078	-0.849261	0.969674		0.45	-0.859405	-0.109023		0.45	0.911131	-0.0235836		0.45	-0.963461	0.0503128		110	-0.210013	-0.152668		70	0.495358	0.450028		60	0.875	0.867605
2060	605097		1	0.801503	-0.914341	0.958052		0.5	-0.810957	0.159948		0.5	0.912507	-0.0229648		0.5	-0.926826	-0.22019		100	-0.0105007	-0.0845859		80	0.311368	0.244546		70	0.645833	0.607634
2066	818535		1.1	0.648564	-0.902809	0.96522		0.55	-0.692838	0.32786		0.55	0.918048	-0.0287658		0.55	-0.743786	-0.454055		90	-0.0105007	-0.0138687		90	0.0141531	0.0309846		80	0.395833	0.32887
2072	609506		1.2	0.303817	-0.737664	0.934443		0.6	-0.44018	0.534846		0.6	0.899498	-0.0400418		0.6	-0.4597	-0.664165		80	0.0105007	0.0573893		100	-0.198143	-0.18386		90	0.0833333	0.0404496
2078	1.08434e+06		1.3	-0.139517	-0.578263	0.957932		0.65	-0.200284	0.649684		0.65	0.875447	-0.0737971		0.65	-0.151456	-0.746962		70	0.126008	0.127078		110	-0.36798	-0.393154		100	-0.104167	-0.248177
2084	1.65838e+06		1.4	-0.450742	-0.34367	0.973522		0.7	0.0562808	0.660053		0.7	0.876774	-0.0608451		0.7	0.125588	-0.790514		60	0.231015	0.193133		120	-0.594429	-0.590237		110	-0.5625	-0.527553
2090	1.65601e+06		1.5	-0.651979	-0.113672	0.946685		0.75	0.30238	0.629729		0.75	0.876101	-0.0530984		0.75	0.388257	-0.722077		50	0.262517	0.253598		130	-0.778419	-0.76884		120	-0.791667	-0.788522
2096	742852		1.6	-0.527459	0.124481	0.976483		0.8	0.467499	0.51476		0.8	0.870141	-0.0848235		0.8	0.626135	-0.555596		40	0.304519	0.306682		140	-0.962409	-0.923279		130	-1.16667	-1.02253
2102	3.1178e+06		1.7	-0.311227	0.376018	0.945153		0.85	0.580485	0.377826		0.85	0.817128	-0.0678503		0.85	0.709521	-0.386741		30	0.346522	0.350813		150	-1.08979	-1.04864		140	-1.27083	-1.22192
2108	1.51531e+06		1.8	0.0356258	0.564295	0.956095		0.9	0.635581	0.189961		0.9	0.790642	-0.080389		0.9	0.760187	-0.124922		20	0.388525	0.384685		160	-1.18886	-1.14094		150	-1.41667	-1.38015
2114	806649		1.9	0.272063	0.686708	0.92225		0.95	0.59533	-0.0305237		0.95	0.786244	-0.0690112		0.95	0.716522	0.101739		10	0.399026	0.407293		170	-1.17471	-1.19724		160	-1.48675	-1.49203
2120	520329		2	0.462291	0.735349	0.921579		1	0.495733	-0.192794		1	0.768643	-0.0818631		1	0.574146	0.277303		0	0.399026	0.417968		180	-1.16055	-1.21574		170	-1.51805	-1.5539
2126	2.49177e+06		2.1	0.453789	0.69964	0.919022		1.05	0.364569	-0.349202		1.05	0.714776	-0.0907083		1.05	0.3914	0.492213		-10	0.409526	0.416395						180	-1.52083	-1.56373
2132	1.78365e+06		2.2	0.29324	0.608708	0.920245		1.1	0.175247	-0.443026		1.1	0.71777	-0.0666415		1.1	0.17142	0.600703		-20	0.409526	0.402619
2138	988866		2.3	0.0704028	0.483717	0.905209		1.15	-0.0127985	-0.485618		1.15	0.704651	-0.0694773		1.15	-0.052712	0.6409		-30	0.388525	0.377049
2144	289757		2.4	-0.210452	0.353239	0.932079		1.2	-0.167469	-0.47155		1.2	0.665136	-0.0668497		1.2	-0.229221	0.59608
2150	1.53482e+06		2.5	-0.343578	0.176272	0.910157		1.25	-0.306333	-0.39396		1.25	0.654629	-0.0842559		1.25	-0.399652	0.497096
2156	2.26538e+06		2.6	-0.344913	-0.0136287	0.884742		1.3	-0.384072	-0.269384		1.3	0.619287	-0.0899892		1.3	-0.470409	0.338148
2162	2.55686e+06		2.7	-0.268497	-0.205685	0.863677		1.35	-0.409995	-0.119657		1.35	0.588271	-0.0898693		1.35	-0.54493	0.133482
2168	1.33663e+06		2.8	-0.0710201	-0.357559	0.933418		1.4	-0.383311	0.0246511		1.4	0.54077	-0.0750232		1.4	-0.521605	-0.0368909
2174	1.75927e+06		2.9	0.0807401	-0.494007	0.908645		1.45	-0.296104	0.138474		1.45	0.56815	-0.0868773		1.45	-0.397446	-0.215352
2180	1.00448e+06		3	0.214637	-0.556596	0.901617		1.5	-0.208222	0.253715		1.5	0.539049	-0.105273		1.5	-0.271195	-0.306485
2186	1.11736e+06		3.1	0.273205	-0.531502	0.870454		1.55	-0.0987865	0.312002		1.55	0.499792	-0.102908		1.55	-0.150447	-0.391035
2192	850121		3.2	0.245991	-0.508498	0.833904		1.6	0.0312371	0.320701		1.6	0.505585	-0.100726		1.6	-0.014682	-0.443173
2198	730268		3.3	0.111587	-0.475758	0.845594		1.65	0.0926206	0.300981		1.65	0.500884	-0.0916295		1.65	0.10427	-0.405038
2204	608762		3.4	-0.0453455	-0.327643	0.859755		1.7	0.186927	0.252153		1.7	0.438463	-0.0809885		1.7	0.234782	-0.353088
2210	1.23581e+06		3.5	-0.135741	-0.18694	0.864754		1.75	0.215184	0.166778		1.75	0.447007	-0.110607		1.75	0.335834	-0.243388
2216	2.23998e+06		3.6	-0.197019	-0.104369	0.816172		1.8	0.202878	0.0612483		1.8	0.420025	-0.0787727		1.8	0.356917	-0.122931
2222	1.29214e+06		3.7	-0.20065	0.0696004	0.821748		1.85	0.190636	0.00383443		1.85	0.431714	-0.0900591		1.85	0.324929	0.0284641
2228	2.90573e+06		3.8	-0.144684	0.165177	0.813639		1.9	0.19167	-0.0745281		1.9	0.427744	-0.0837059		1.9	0.312468	0.138653
2234	1.79558e+06		3.9	-0.00533962	0.343759	0.813693		1.95	0.115509	-0.154549		1.95	0.348475	-0.0748373		1.95	0.172666	0.267133
2240	1.0888e+06		4	0.0732356	0.370975	0.823088		2	0.0569472	-0.199118		2	0.363351	-0.107317		2	0.0942474	0.315407
2246	750281							2.05	-0.00583192	-0.213355		2.05	0.33254	-0.0830051		2.05	-0.0234767	0.32964
2252	1.8889e+06							2.1	-0.101591	-0.199703		2.1	0.31053	-0.0563824		2.1	-0.105188	0.274872
2258	244124							2.15	-0.117567	-0.154067		2.15	0.322525	-0.0903346		2.15	-0.135075	0.216868
2264	1.70878e+06							2.2	-0.127979	-0.0936293		2.2	0.315842	-0.111991		2.2	-0.230503	0.104711
2270	1.2606e+06							2.25	-0.140794	-0.0247361		2.25	0.296809	-0.0529676		2.25	-0.203134	0.0629995
2276	1.26002e+06							2.3	-0.127306	0.0691885		2.3	0.244962	-0.0426846		2.3	-0.237736	-0.0244735
2282	479426							2.35	-0.096023	0.10667		2.35	0.281043	-0.0415499		2.35	-0.167975	-0.163246
2288	894868							2.4	-0.030782	0.142114		2.4	0.272683	-0.00621021		2.4	-0.11417	-0.212808
2294	353262							2.45	0.0170843	0.162165		2.45	0.203384	-0.0465711		2.45	-0.0302366	-0.226755
2300	654131							2.5	0.0628758	0.157438		2.5	0.224394	-0.0657268		2.5	0.0211383	-0.216983
2306	832818							2.55	0.091418	0.109308		2.55	0.212009	-0.0379585		2.55	0.0774988	-0.179102
2312	617068							2.6	0.104269	0.0719263		2.6	0.225155	-0.0394077		2.6	0.133583	-0.139665
2318	524001							2.65	0.130137	0.0119611		2.65	0.197386	-0.0388198		2.65	0.134191	-0.0540123
2324	981792							2.7	0.11214	-0.0545491		2.7	0.176563	-0.0180345		2.7	0.142453	0.0131064
2330	672820							2.75	0.0830109	-0.105202		2.75	0.178411	-0.0526167		2.75	0.116529	0.0886067
2336	1.23279e+06							2.8	0.0466766	-0.122392		2.8	0.181102	-0.0612224		2.8	0.0859471	0.13906
2342	1.04262e+06							2.85	0.00393827	-0.144887		2.85	0.16831	0.00847228		2.85	0.0626023	0.151503
2348	882499							2.9	-0.0261502	-0.147158		2.9	0.17248	0.0392757		2.9	0.0563698	0.150316
2354	823715							2.95	-0.0732639	-0.136209		2.95	0.114458	0.0443488		2.95	-0.00832823	0.137258
2360	965961							3	-0.0836212	-0.0588417		3	0.140076	0.0660449		3	-0.06999	0.104483
2366	1.07555e+06							3.05	-0.0950039	-0.0184776		3.05	0.126837	0.0269181		3.05	-0.141127	0.0282641
2372	2.55425e+06							3.1	-0.121303	0.0194373		3.1	0.135362	0.035589		3.1	-0.129108	-0.0252485
2378	1.56433e+06							3.15	-0.0936629	0.0683147		3.15	0.0814606	0.0233133		3.15	-0.0757873	-0.0913623
2384	1.2163e+06							3.2	-0.0729923	0.094864		3.2	0.11084	0.0313695		3.2	-0.0157616	-0.0936315
2390	1.81465e+06							3.25	-0.0295715	0.123707		3.25	0.0763035	0.0416453		3.25	-0.00915198	-0.124097
2396	1.68598e+06							3.3	-0.0105506	0.132141		3.3	0.0782634	0.0168303		3.3	0.0208971	-0.101726
2402	1.13741e+06							3.35	0.0199331	0.106389		3.35	0.0729827	0.0258217		3.35	0.0307276	-0.0865131
2408	362933							3.4	0.0610787	0.0738533		3.4	0.105705	-0.0176715		3.4	0.0800222	-0.0800918
2414	1.42353e+06							3.45	0.0838993	0.0530683		3.45	0.0680757	0.0147169		3.45	0.0863443	-0.0558909
2420	1.49962e+06							3.5	0.0940614	0.0232429		3.5	0.0861407	-0.000335324		3.5	0.111351	-0.000752019
2426	607874							3.55	0.11691	-0.0220705		3.55	0.0738314	0.0409085		3.55	0.071195	0.0400584
2432	1.12909e+06							3.6	0.0992193	-0.0262263		3.6	0.0550442	0.0372125		3.6	0.063727	0.0922015
2438	1.34104e+06							3.65	0.0583862	-0.0894104		3.65	0.0610994	0.0469138		3.65	0.0660527	0.0572918
2444	784191							3.7	0.0421284	-0.10792		3.7	0.0248557	0.0352436		3.7	0.0042183	0.104883
2450	228265							3.75	-0.00715125	-0.105156		3.75	0.0563102	0.0162497		3.75	-0.0215417	0.0958797
2456	1.10545e+06							3.8	-0.0226679	-0.0940212		3.8	0.0345306	0.0294469		3.8	-0.0338781	0.0679612
2462	848957							3.85	-0.0293788	-0.0604524		3.85	0.0547825	0.0174473		3.85	-0.0545795	0.0534396
2468	1.90319e+06							3.9	-0.0625228	-0.0314364		3.9	0.03815	0.0116728		3.9	-0.0661479	0.0199214
2474	980899							3.95	-0.0937455	-0.026685		3.95	0.0456094	0.0385236		3.95	-0.0794927	-0.0269814
2480	1.55395e+06							4	-0.0801975	0.0306479		4	0.0618181	0.075029		4	-0.0633878	-0.0412624
2486	1.93099e+06							4.05	-0.0929358	0.0283375		4.05	0.0331279	0.0475996		4.05	-0.0778613	-0.0883719
2492	2.10425e+06							4.1	-0.0628149	0.0650437		4.1	0.0639876	0.00364809		4.1	-0.0759648	-0.0869871
2498	316828							4.15	-0.0506924	0.0872411		4.15	0.0218945	0.0239517		4.15	0.0046961	-0.0963704
2504	2.26751e+06							4.2	-0.0260241	0.0591756		4.2	0.0109344	0.0110575		4.2	0.0313833	-0.0874834
2510	2.4879e+06							4.25	-0.0196411	0.0384928		4.25	-0.0170528	0.0380122		4.25	-0.0113674	-0.0825084
2516	2.35538e+06							4.3	0.0183124	0.0586605		4.3	0.0222815	0.0312827		4.3	0.0649043	-0.0587343
2522	938531							4.35	0.0551975	0.0307356		4.35	-0.00980576	0.0469413		4.35	0.0696156	-0.0211401
2528	1.90498e+06							4.4	0.033369	0.0174343		4.4	0.0115208	0.00318752		4.4	0.0954461	0.0131041
2534	917453							4.45	0.0857985	0.0163922		4.45	0.0169109	0.0363359		4.45	0.101074	0.0383426
2540	1.28456e+06							4.5	0.0766948	-0.0319266		4.5	0.019909	0.00381041		4.5	0.0937501	0.0580456
2546	718754
2552	1.2671e+06
2558	722146
2564	1.63543e+06
2570	2.4237e+06
2576	725602
2582	821370
2588	624373
2594	524968
2600	1.82366e+06
2606	702672
2612	1.16579e+06
2618	1.58504e+06
2624	467679
2630	732260
2636	1.08277e+06
2642	1.08588e+06
2648	2.21984e+06
2654	403926
2660	1.61976e+06
2666	1.59875e+06
2672	1.79894e+06
2678	1.70303e+06
2684	1.5709e+06
2690	2.14896e+06
2696	1.74799e+06
2702	1.49135e+06
2708	1.84275e+06
2714	430914
2720	595011
2726	895312
2732	972321
2738	1.26225e+06
2744	1.24997e+06
2750	1.69392e+06
2756	250169
2762	1.80549e+06
2768	2.00598e+06
2774	2.24257e+06
2780	1.67552e+06
2786	572462
2792	593967
2798	2.28259e+06
2804	1.60554e+06
2810	1.47007e+06
2816	1.29842e+06
2822	2.10333e+06
2828	789482
2834	1.60347e+06
2840	1.41816e+06
2846	1.25711e+06
2852	522312
2858	452744
2864	711972
2870	1.11917e+06
2876	1.31033e+06
2882	1.4028e+06
2888	1.00925e+06
2894	1.59627e+06
2900	583714
2906	473755
2912	1.05027e+06
2918	1.06535e+06
2924	676829
2930	261398
2936	284626
2942	917482
2948	1.13026e+06
2954	289957
2960	739152
2966	727109
2972	1.11216e+06
2978	1.62456e+06
2984	1.45327e+06
2990	2.38273e+06
2996	1.88885e+06
3002	929801
3008	473868
3014	1.33665e+06
3020	225851
3026	642887
3032	1.80489e+06
3038	716510
3044	1.81707e+06
3050	703534
3056	285542
3062	1.5456e+06
3068	2.58258e+06
3074	291728
3080	763609
3086	2.02768e+06
3092	1.72886e+06
3098	1.50885e+06
3104	973480
3110	1.59807e+06
3116	1.7693e+06
3122	1.9306e+06
3128	690022
3134	564943
3140	1.51116e+06
3146	1.6629e+06
3152	1.2551e+06
3158	202180
3164	1.40782e+06
3170	2.33499e+06
3176	1.29248e+06
3182	104699
3188	1.76468e+06
3194	2.41963e+06
3200	1.76969e+06
3206	1.33537e+06
3212	316943
3218	2.0932e+06
3224	248920
3230	602039
3236	615464
3242	900108
3248	1.13429e+06
3254	942847
3260	1.51803e+06
3266	1.0727e+06
3272	1.65326e+06
3278	2.53289e+06
3284	712567
3290	934931
3296	750852
3302	2.81839e+06
3308	73840.1
3314	1.97311e+06
3320	269916
3326	421238
3332	1.93676e+06
3338	1.18341e+06
3344	1.76739e+06
3350	1.6783e+06
3356	368544
3362	813199
3368	1.12229e+06
3374	844331
3380	852182
3386	1.27465e+06
3392	2.54297e+06
3398	1.79692e+06
3404	461775
3410	216379
3416	2.20663e+06
3422	601019
3428	260406
3434	709792
3440	1.4689e+06
3446	530414
3452	111391
3458	2.48312e+06
3464	753774
3470	991139
3476	1.85142e+06
3482	1.91245e+06
3488	206442
3494	118629
3500	865024
3506	1.38367e+06
3512	701974
3518	1.48761e+06
3524	955594
3530	1.37361e+06
3536	897964
3542	1.68964e+06
3548	481118
3554	1.18066e+06
3560	355025
3566	1.27446e+06
3572	550295
3578	2.98178e+06
3584	1.03774e+06
3590	1.39608e+06
3596	2.99364e+06
3602	711416
3608	1.6173e+06
3614	2.01864e+06
3620	1.63061e+06
3626	108692
3632	360131
3638	1.14766e+06
3644	1.47901e+06
3650	789389
3656	1.74407e+06
3662	1.92904e+06
3668	843111
3674	2.08668e+06
3680	1.11089e+06
3686	665542
3692	672880
3698	668406
3704	788334
3710	1.29723e+06
3716	533660
3722	1.1739e+06
3728	2.27553e+06
3734	843906
3740	757986
3746	536739
3752	1.60856e+06
3758	322417
3764	2.4132e+06
3770	619185
3776	1.06998e+06
3782	2.46654e+06
3788	1.77489e+06
3794	532150
3800	1.10785e+06
3806	479621
3812	743015
3818	634019
3824	886538
3830	424760
3836	1.36722e+06
3842	1.78912e+06
3848	761005
3854	1.57574e+06
3860	3.38346e+06
3866	1.98665e+06
3872	1.32951e+06
3878	974928
3884	702683
3890	1.92982e+06
3896	1.7143e+06
3902	775984
3908	1.72361e+06
3914	1.91532e+06
3920	2.55979e+06
3926	1.85473e+06
3932	665651
3938	916683
3944	3.23986e+06
3950	3.69926e+06
3956	1.78149e+06
3962	2.69813e+06
3968	2.51539e+06
3974	3.10006e+06
3980	4.16657e+06
3986	3.30971e+06
3992	2.76651e+06
3998	2.93603e+06
4004	4.74094e+06
4010	4.19058e+06
4016	4.28486e+06
4022	3.65527e+06
4028	4.82807e+06
4034	4.53223e+06
4040	5.28542e+06
4046	5.09403e+06
4052	6.12696e+06
4058	6.28546e+06
4064	7.39148e+06
4070	6.15063e+06
4076	5.74857e+06
4082	7.58759e+06
4088	9.85878e+06
4094	1.06831e+07
4100	7.78359e+06
4106	1.11537e+07
4112	8.99757e+06
4118	1.22429e+07
4124	1.22157e+07
4130	1.28163e+07
4136	1.23698e+07
4142	1.27772e+07
4148	1.352e+07
4154	1.65112e+07
4160	1.47031e+07
4166	1.70599e+07
4172	1.7396e+07
4178	1.81703e+07
4184	2.07962e+07
4190	2.21038e+07
4196	2.25703e+07
4202	2.32422e+07
4208	2.65412e+07
4214	2.63878e+07
4220	2.81759e+07
4226	3.01168e+07
4232	2.90495e+07
4238	3.13907e+07
4244	3.19309e+07
4250	3.15901e+07
4256	3.32216e+07
4262	3.35338e+07
4268	3.46649e+07
4274	3.50022e+07
4280	3.62442e+07
4286	3.53663e+07
4292	3.89083e+07
4298	3.97907e+07
4304	4.04768e+07
4310	4.14805e+07
4316	4.23176e+07
4322	4.48765e+07
4328	4.50922e+07
4334	4.50484e+07
4340	4.7553e+07
4346	4.75014e+07
4352	4.77588e+07
4358	4.82343e+07
4364	4.73991e+07
4370	4.87428e+07
4376	4.92071e+07
4382	4.82464e+07
4388	4.9362e+07
4394	5.03005e+07
4400	5.06428e+07
4406	5.01258e+07
4412	4.88957e+07
4418	5.21776e+07
4424	5.09438e+07
4430	5.18374e+07
4436	5.27059e+07
4442	5.33877e+07
4448	5.29326e+07
4454	5.33005e+07
4460	5.47538e+07
4466	5.35979e+07
4472	5.65849e+07
4478	5.31166e+07
4484	5.60006e+07
4490	5.26563e+07
4496	5.40251e+07
4502	5.28434e+07
4508	5.33111e+07
4514	5.12519e+07
4520	5.09218e+07
4526	5.14553e+07
4532	5.10692e+07
4538	5.12951e+07
4544	5.1702e+07
4550	5.06339e+07
4556	5.07695e+07
4562	5.18125e+07
4568	5.29618e+07
4574	4.93098e+07
4580	4.9322e+07
4586	4.90073e+07
4592	4.91974e+07
4598	4.90774e+07
4604	4.80018e+07
4610	4.50827e+07
4616	4.48206e+07
4622	4.32942e+07
4628	4.24913e+07
4634	4.0958e+07
4640	4.30072e+07
4646	3.94385e+07
4652	3.87114e+07
4658	3.77256e+07
4664	3.72302e+07
4670	3.21712e+07
4676	3.45974e+07
4682	3.21751e+07
4688	3.3769e+07
4694	2.9979e+07
4700	2.89181e+07
4706	2.77736e+07
4712	2.56335e+07
4718	2.44408e+07
4724	2.55779e+07
4730	2.19563e+07
4736	2.12612e+07
4742	1.9929e+07
4748	1.95901e+07
4754	1.74577e+07
4760	1.73628e+07
4766	1.6977e+07
4772	1.50959e+07
4778	1.34618e+07
4784	1.40818e+07
4790	1.22974e+07
4796	1.20896e+07
4802	1.14784e+07
4808	1.16076e+07
4814	9.02611e+06
4820	9.26149e+06
4826	9.14347e+06
4832	8.29882e+06
4838	6.88937e+06
4844	6.75177e+06
4850	4.73514e+06
4856	6.02038e+06
4862	5.81685e+06
4868	6.24167e+06
4874	4.04785e+06
4880	4.08137e+06
4886	6.48223e+06
4892	3.18494e+06
4898	4.48239e+06
4904	3.90894e+06
4910	3.86049e+06
4916	3.60533e+06
4922	4.01546e+06
4928	1.86993e+06
4934	3.0483e+06
4940	3.93419e+06
4946	3.39887e+06
4952	3.70726e+06
4958	1.74352e+06
4964	3.11532e+06
4970	5.31999e+06
4976	3.71116e+06
4982	2.18196e+06
4988	4.03042e+06
4994	4.07435e+06
5000	3.8127e+06
5006	2.05773e+06
5012	3.90909e+06
5018	1.42918e+06
5024	4.18048e+06
5030	4.93001e+06
5036	3.82894e+06
5042	3.81087e+06
5048	4.93161e+06
5054	3.47261e+06
5060	4.55675e+06
5066	2.95128e+06
5072	3.70135e+06
5078	2.77445e+06
5084	3.60667e+06
5090	4.89509e+06
5096	2.98202e+06
5102	3.08557e+06
5108	4.1741e+06
5114	2.76242e+06
5120	2.7794e+06
5126	4.05287e+06
5132	3.82599e+06
5138	3.55035e+06
5144	3.39802e+06
5150	5.29701e+06
5156	4.48662e+06
5162	3.95011e+06
5168	3.91542e+06
5174	4.13637e+06
5180	4.32383e+06
5186	4.54154e+06
5192	2.96193e+06
5198	3.52837e+06
5204	4.32667e+06
5210	3.404e+06
5216	2.78497e+06
5222	4.91444e+06
5228	5.01595e+06
5234	2.95158e+06
5240	4.21996e+06
5246	2.24973e+06
5252	4.26659e+06
5258	5.61138e+06
5264	3.17121e+06
5270	3.37163e+06
5276	5.27051e+06
5282	4.55489e+06
5288	4.86015e+06
5294	5.79489e+06
5300	4.93795e+06
5306	4.91991e+06
5312	4.2823e+06
5318	5.86141e+06
5324	3.74495e+06
5330	4.26361e+06
5336	3.53169e+06
5342	3.08028e+06
5348	5.45207e+06
5354	3.76621e+06
5360	3.89727e+06
5366	5.25517e+06
5372	4.18148e+06
5378	4.2391e+06
5384	4.03811e+06
5390	3.31314e+06
5396	4.70592e+06
5402	4.65816e+06
5408	4.11703e+06
5414	2.93257e+06
5420	3.69983e+06
5426	4.04925e+06
5432	2.98923e+06
5438	2.62978e+06
5444	3.51739e+06
5450	3.62682e+06
5456	6.57907e+06
5462	3.89517e+06
5468	5.05723e+06
5474	3.61859e+06
5480	5.0722e+06
5486	4.58337e+06
5492	4.18979e+06
5498	3.27839e+06
5504	2.42418e+06
5510	4.04898e+06
5516	2.9335e+06
5522	1.92623e+06
5528	1.77473e+06
5534	3.21573e+06
5540	2.36676e+06
5546	2.63648e+06
5552	3.14647e+06
5558	2.44059e+06
5564	1.65669e+06
5570	3.31117e+06
5576	3.67883e+06
5582	2.32323e+06
5588	3.13714e+06
5594	3.06507e+06
5600	3.42864e+06
5606	1.92923e+06
5612	1.92085e+06
5618	4.03332e+06
5624	562212
5630	2.91969e+06
5636	3.00142e+06
5642	631030
5648	3.28358e+06
5654	2.13948e+06
5660	950656
5666	1.10471e+06
5672	2.35259e+06
5678	1.12983e+06
5684	2.28291e+06
5690	2.23516e+06
5696	1.80155e+06
5702	865927
5708	1.2468e+06
5714	521568
5720	1.97291e+06
5726	2.82824e+06
5732	1.05118e+06
5738	1.25612e+06
5744	2.26577e+06
5750	2.54351e+06
5756	233235
5762	1.20421e+06
5768	1.56599e+06
5774	1.85026e+06
5780	1.54525e+06
5786	2.17784e+06
5792	1.19489e+06
5798	987098
5804	400565
5810	730495
5816	511673
5822	515629
5828	2.17797e+06
5834	1.90109e+06
5840	2.2464e+06
5846	1.84101e+06
5852	1.36784e+06
5858	1.94322e+06
5864	1.82785e+06
5870	1.71017e+06
5876	1.59845e+06
5882	1.3198e+06
5888	262014
5894	2.01058e+06
5900	2.79074e+06
5906	2.17448e+06
5912	1.54506e+06
5918	411963
5924	1.47321e+06
5930	1.37044e+06
5936	1.36681e+06
5942	959983
5948	1.00067e+06
5954	1.7594e+06
5960	1.43481e+06
5966	1.23365e+06
5972	791209
5978	1.64623e+06
5984	1.3321e+06
5990	1.55477e+06
5996	1.34859e+06
6002	641368
6008	2.31137e+06
6014	1.17398e+06
6020	1.28072e+06
6026	1.15266e+06
6032	1.39086e+06
6038	1.55656e+06
6044	2.63014e+06
6050	1.20475e+06
6056	1.19674e+06
6062	1.1171e+06
6068	1.09527e+06
6074	1.43404e+06
6080	453603
6086	1.1407e+06
6092	813932
6098	1.49209e+06
6104	86607.3
6110	1.91828e+06
6116	527925
6122	2.15301e+06
6128	417788
6134	937580
6140	489273
6146	783425
6152	1.8122e+06
6158	417860
6164	1.4548e+06
6170	318119
6176	1.20107e+06
6182	1.70211e+06
6188	2.06147e+06
6194	2.49039e+06
6200	1.62247e+06
6206	1.8929e+06
6212	1.211e+06
6218	1.36817e+06
6224	2.70058e+06
6230	1.36056e+06
6236	799873
6242	1.06911e+06
6248	255532
6254	617612
6260	1.03923e+06
6266	2.04888e+06
6272	1.21599e+06
6278	961183
6284	212681
6290	2.28816e+06
6296	370829
6302	1.03427e+06
6308	1.16236e+06
6314	552213
6320	702305
6326	698308
6332	720563
6338	418211
6344	473145
6350	98623.4
6356	2.06398e+06
6362	1.44165e+06
6368	1.75229e+06
6374	2.44367e+06
6380	1.07875e+06
6386	741469
6392	992047
6398	2.0307e+06
6404	395712
6410	2.12834e+06
6416	1.67362e+06
6422	1.63016e+06
6428	1.5811e+06
6434	2.2861e+06
6440	1.19536e+06
6446	1.85686e+06
6452	293735
6458	1.31364e+06
6464	835930
6470	469274
6476	2.27331e+06
6482	617769
6488	1.28873e+06
6494	1.15818e+06
6500	1.41935e+06
6506	400539
6512	933526
6518	764128
6524	3.23545e+06
6530	1.98545e+06
6536	843775
6542	1.96448e+06
6548	2.36315e+06
6554	1.28775e+06
6560	1.37622e+06
6566	354536
6572	592573
6578	1.16091e+06
6584	890305
6590	1.40945e+06
6596	1.16699e+06
6602	2.15531e+06
6608	1.68468e+06
6614	894772
6620	1.80728e+06
6626	1.96986e+06
6632	1.6691e+06
6638	1.29238e+06
6644	1.26593e+06
6650	1.59864e+06
6656	736754
6662	1.95301e+06
6668	435723
6674	2.38137e+06
6680	503028
6686	1.69872e+06
6692	2.51121e+06
6698	1.04808e+06
6704	704682
6710	1.39399e+06
6716	1.2915e+06
6722	1.72804e+06
6728	1.07253e+06
6734	212164
6740	2.38887e+06
6746	1.03218e+06
6752	2.06736e+06
6758	1.13304e+06
6764	312562
6770	1.24996e+06
6776	1.25976e+06
6782	1.45035e+06
6788	1.21197e+06
6794	560141
6800	1.00669e+06
6806	1.37968e+06
6812	1.4569e+06
6818	873821
6824	877416
6830	1.41568e+06
6836	623006
6842	960566
6848	695182
6854	700164
6860	2.48192e+06
6866	2.21936e+06
6872	1.76915e+06
6878	935924
6884	1.24612e+06
6890	2.18973e+06
6896	954860
6902	543334
6908	2.29521e+06
6914	736819
6920	514414
6926	448842
6932	836642
6938	2.4611e+06
6944	2.35643e+06
6950	633223
6956	303544
6962	812122
6968	2.73948e+06
6974	976195
6980	533134
6986	713908
6992	1.83322e+06
6998	1.11485e+06
7004	1.13521e+06
7010	1.17984e+06
7016	2.14442e+06
7022	2.43958e+06
7028	352625
7034	1.44731e+06
7040	1.30472e+06
7046	1.72158e+06
7052	1.95347e+06
7058	1.85532e+06
7064	808056
7070	332857
7076	1.02533e+06
7082	392822
7088	1.25933e+06
7094	2.07325e+06
7100	1.67167e+06
7106	982089
7112	766057
7118	1.40799e+06
7124	1.49015e+06
7130	1.53143e+06
7136	1.85546e+06
7142	399597
7148	616800
7154	1.69306e+06
7160	698636
7166	2.66597e+06
7172	353453
7178	1.7398e+06
7184	762278
7190	1.19055e+06
7196	2.97107e+06
7202	1.87264e+06
7208	1.01372e+06
7214	1.77647e+06
7220	1.24329e+06
7226	491725
7232	930760
7238	1.11269e+06
7244	690066
7250	1.45327e+06
7256	2.19533e+06
7262	2.05612e+06
7268	1.24393e+06
7274	1.07097e+06
7280	541135
7286	893880
7292	106820
7298	550539
7304	1.34517e+06
7310	2.37232e+06
7316	296856
7322	458412
7328	708151
7334	750490
7340	1.06897e+06
7346	3.10516e+06
7352	954310
7358	1.4793e+06
7364	787171
7370	1.2074e+06
7376	453920
7382	1.38184e+06
7388	871951
7394	2.10496e+06
7400	1.25904e+06
7406	2.22373e+06
7412	1.13279e+06
7418	2.30571e+06
7424	204506
7430	753651
7436	1.96348e+06
7442	307609
7448	980645
7454	1.09594e+06
7460	1.25947e+06
7466	1.1733e+06
7472	1.12385e+06
7478	1.40309e+06
7484	1.9387e+06
7490	1.74695e+06
7496	1.875e+06
7502	828284
7508	2.03844e+06
7514	1.02585e+06
7520	268475
7526	2.41111e+06
7532	628318
7538	631333
7544	559343
7550	1.59686e+06
7556	479335
7562	1.66437e+06
7568	651523
7574	907888
7580	1.23277e+06
7586	2.21001e+06
7592	150468
7598	1.47424e+06
7604	1.22878e+06
7610	650200
7616	1.97213e+06
7622	1.25424e+06
7628	240301
7634	1.79129e+06
7640	242742
7646	1.20727e+06
7652	815005
7658	1.26548e+06
7664	1.4972e+06
7670	1.9758e+06
7676	1.45108e+06
7682	3.30803e+06
7688	1.35134e+06
7694	1.38852e+06
7700	1.32423e+06
7706	490584
7712	254605
7718	886416
7724	1.16231e+06
7730	2.05116e+06
7736	2.043e+06
7742	51976.4
7748	439931
7754	1.00458e+06
7760	766999
7766	1.84065e+06
7772	1.706e+06
7778	1.80711e+06
7784	1.38211e+06
7790	1.02078e+06
7796	1.17602e+06
7802	1.87038e+06
7808	1.71645e+06
7814	617233
7820	1.26949e+06
7826	1.2106e+06
7832	1.03266e+06
7838	1.84494e+06
7844	648466
7850	2.1171e+06
7856	366047
7862	652947
7868	1.06851e+06
7874	1.55815e+06
7880	635222
7886	3.01666e+06
7892	557762
7898	1.87344e+06
7904	518126
7910	2.68666e+06
7916	3.10949e+06
7922	765801
7928	514788
7934	1.34431e+06
7940	1.88361e+06
7946	1.99139e+06
7952	1.80076e+06
7958	3.42375e+06
7964	1.59027e+06
7970	1.2798e+06
7976	1.66774e+06
7982	3.40954e+06
7988	2.55198e+06
7994	4.28693e+06
8000	4.55629e+06
8006	5.30784e+06
8012	4.36106e+06
8018	5.56227e+06
8024	6.76972e+06
8030	7.433e+06
8036	7.65202e+06
8042	9.43046e+06
8048	1.08659e+07
8054	1.13822e+07
8060	1.21821e+07
8066	1.54249e+07
8072	1.47804e+07
8078	1.71625e+07
8084	1.90848e+07
8090	1.97385e+07
8096	2.11239e+07
8102	2.06986e+07
8108	2.14993e+07
8114	2.50043e+07
8120	2.40068e+07
8126	2.45386e+07
8132	2.78562e+07
8138	2.85e+07
8144	2.6959e+07
8150	2.9646e+07
8156	3.05226e+07
8162	3.13183e+07
8168	3.14204e+07
8174	3.31246e+07
8180	3.35402e+07
8186	3.68251e+07
8192	3.63925e+07
8198	3.80143e+07
8204	3.69299e+07
8210	3.85045e+07
8216	3.75708e+07
8222	4.04692e+07
8228	4.03798e+07
8234	4.07839e+07
8240	4.16377e+07
8246	4.18185e+07
8252	4.45305e+07
8258	4.3906e+07
8264	4.68781e+07
8270	4.64883e+07
8276	4.85009e+07
8282	4.8013e+07
8288	4.95202e+07
8294	5.13774e+07
8300	4.95553e+07
8306	5.20634e+07
8312	5.47564e+07
8318	5.38337e+07
8324	5.42268e+07
8330	5.58783e+07
8336	5.80698e+07
8342	5.95154e+07
8348	5.98425e+07
8354	5.95357e+07
8360	6.07579e+07
8366	6.32553e+07
8372	6.20719e+07
8378	6.3335e+07
8384	6.51091e+07
8390	6.65535e+07
8396	6.71847e+07
8402	6.61054e+07
8408	6.72859e+07
8414	6.49101e+07
8420	6.47213e+07
8426	6.58497e+07
8432	6.63463e+07
8438	6.61453e+07
8444	6.56054e+07
8450	6.29732e+07
8456	6.26947e+07
8462	5.94126e+07
8468	5.73133e+07
8474	5.56298e+07
8480	5.49699e+07
8486	5.14756e+07
8492	4.87254e+07
8498	4.57123e+07
8504	4.14207e+07
8510	3.74769e+07
8516	3.60548e+07
8522	3.21019e+07
8528	3.18611e+07
8534	2.65673e+07
8540	2.51087e+07
8546	2.29313e+07
8552	2.11537e+07
8558	1.89931e+07
8564	1.67934e+07
8570	1.71104e+07
8576	1.46374e+07
8582	1.38688e+07
8588	1.4492e+07
8594	1.28103e+07
8600	1.07483e+07
8606	1.1134e+07
8612	1.10331e+07
8618	9.0895e+06
8624	1.02524e+07
8630	1.16505e+07
8636	7.85477e+06
8642	7.39128e+06
8648	8.48005e+06
8654	7.78798e+06
8660	7.78404e+06
8666	6.04698e+06
8672	6.89558e+06
8678	6.7582e+06
8684	8.17494e+06
8690	7.15719e+06
8696	6.87004e+06
8702	7.42095e+06
8708	6.80416e+06
8714	6.72334e+06
8720	5.48608e+06
8726	5.6991e+06
8732	7.21467e+06
8738	7.63679e+06
8744	7.20877e+06
8750	7.06542e+06
8756	5.58009e+06
8762	5.33371e+06
8768	4.12306e+06
8774	5.01721e+06
8780	6.28428e+06
8786	4.8765e+06
8792	5.10374e+06
8798	4.88854e+06
8804	4.94048e+06
8810	5.02608e+06
8816	2.90795e+06
8822	3.22817e+06
8828	5.20049e+06
8834	3.18675e+06
8840	3.95835e+06
8846	5.00484e+06
8852	2.55073e+06
8858	3.71805e+06
8864	2.18499e+06
8870	3.24708e+06
8876	3.55223e+06
8882	2.05659e+06
8888	1.38324e+06
8894	2.37572e+06
8900	2.57946e+06
8906	1.62031e+06
8912	4.90301e+06
8918	2.53556e+06
8924	419243
8930	2.11978e+06
8936	1.23659e+06
8942	840024
8948	1.57819e+06
8954	1.53433e+06
8960	1.04203e+06
8966	1.24968e+06
8972	2.32353e+06
8978	553644
8984	1.92943e+06
8990	1.31716e+06
8996	889224
9002	2.14192e+06
9008	2.98955e+06
9014	1.13782e+06
9020	809759
9026	463792
9032	715695
9038	775600
9044	2.28166e+06
9050	2.05421e+06
9056	337028
9062	1.27336e+06
9068	687874
9074	975613
9080	964308
9086	846858
9092	912646
9098	296455
9104	775142
9110	1.0644e+06
9116	552123
9122	845785
9128	943626
9134	1.96579e+06
9140	716331
9146	587104
9152	1.1124e+06
9158	1.32171e+06
9164	1.13449e+06
9170	1.5497e+06
9176	200716
9182	1.12867e+06
9188	1.70044e+06
9194	1.77599e+06
9200	840122
9206	259400
9212	701615
9218	317785
9224	878678
9230	1.20625e+06
9236	1.29892e+06
9242	1.1303e+06
9248	325491
9254	741933
9260	1.69283e+06
9266	1.31931e+06
9272	1.9308e+06
9278	512774
9284	1.75293e+06
9290	2.78744e+06
9296	1.09681e+06
9302	2.17547e+06
9308	1.6719e+06
9314	1.75049e+06
9320	1.17787e+06
9326	1.06409e+06
9332	881605
9338	1.77392e+06
9344	2.01148e+06
9350	85973.8
9356	1.70413e+06
9362	2.02591e+06
9368	2.29061e+06
9374	789822
9380	279755
9386	1.24154e+06
9392	2.93481e+06
9398	1.06549e+06
9404	749894
9410	209383
9416	2.32376e+06
9422	898492
9428	1.59703e+06
9434	791908
9440	613529
9446	696530
9452	1.57135e+06
9458	1.52823e+06
9464	947033
9470	1.68129e+06
9476	1.97452e+06
9482	485635
9488	140959
9494	544217
9500	800741
9506	846432
9512	950721
9518	2.62197e+06
9524	798680
9530	1.26652e+06
9536	1.87854e+06
9542	1.12801e+06
9548	1.09884e+06
9554	773082
9560	1.73434e+06
9566	1.3999e+06
9572	906563
9578	833585
9584	362091
9590	902341
9596	860445
9602	2.04525e+06
9608	1.1003e+06
9614	514343
9620	1.23717e+06
9626	908584
9632	1.55388e+06
9638	1.41421e+06
9644	1.29751e+06
9650	461987
9656	1.00123e+06
9662	220503
9668	878322
9674	938747
9680	1.71471e+06
9686	2.43303e+06
9692	2.07421e+06
9698	646912
9704	1.30597e+06
9710	1.11144e+06
9716	1.969e+06
9722	985497
9728	801385
9734	1.38489e+06
9740	1.22194e+06
9746	2.11954e+06
9752	995684
9758	2.99601e+06
9764	1.44952e+06
9770	996172
9776	1.02422e+06
9782	2.41102e+06
9788	737435
9794	775485
9800	1.23083e+06
9806	1.19965e+06
9812	1.19591e+06
9818	95170.5
9824	697291
9830	1.68826e+06
9836	476773
9842	1.88677e+06
9848	1.3569e+06
9854	1.57345e+06
9860	1.54523e+06
9866	376464
9872	123160
9878	2.05139e+06
9884	1.37854e+06
9890	879487
9896	908185
9902	500129
9908	873444
9914	1.2863e+06
9920	668766
9926	592263
9932	1.30542e+06
9938	666762
9944	2.00615e+06
9950	1.27399e+06
9956	419219
9962	393934
9968	957802
9974	1.19154e+06
9980	2.05089e+06
9986	1.60406e+06
9992	940754
9998	1.21677e+06
10004	531815
10010	2.00695e+06
10016	133542
10022	781438
10028	409925
10034	1.31596e+06
10040	775013
10046	2.45396e+06
10052	1.27722e+06
10058	1.04073e+06
10064	1.23988e+06
10070	450199
10076	1.1847e+06
10082	847358
10088	158517
10094	1.35704e+06
10100	1.68012e+06
10106	1.33253e+06
10112	1.49627e+06
10118	1.62877e+06
10124	1.59131e+06
10130	2.23243e+06
10136	1.84651e+06
10142	1.36662e+06
10148	785189
10154	724707
10160	1.19119e+06
10166	1.97491e+06
10172	311702
10178	265546
10184	1.42836e+06
10190	710662
10196	984546
10202	1.45475e+06
10208	1.24388e+06
10214	426670
10220	890535
10226	1.13192e+06
10232	619460
10238	1.10816e+06
10244	1.53137e+06
10250	2.94394e+06
10256	571141
10262	1.8166e+06
10268	394900
10274	1.05005e+06
10280	1.2819e+06
10286	2.30723e+06
10292	1.40125e+06
10298	2.00498e+06
10304	1.815e+06
10310	979085
10316	1.17181e+06
10322	658968
10328	1.53734e+06
10334	1.92716e+06
10340	452105
10346	510213
10352	1.89326e+06
10358	1.04658e+06
10364	810996
10370	1.50224e+06
10376	637880
10382	1.6977e+06
10388	1.5808e+06
10394	865916
10400	1.87552e+06
10406	1.51509e+06
10412	1.11205e+06
10418	2.68541e+06
10424	1.36497e+06
10430	1.11317e+06
10436	878879
10442	930057
10448	588107
10454	1.70546e+06
10460	657762
10466	3.10257e+06
10472	2.56431e+06
10478	1.07263e+06
10484	195713
10490	907819
10496	1.61656e+06
10502	613541
10508	1.77598e+06
10514	242015
10520	1.16944e+06
10526	1.41154e+06
10532	1.02098e+06
10538	2.60001e+06
10544	2.57282e+06
10550	189384
10556	1.06489e+06
10562	705217
10568	1.36901e+06
10574	1.00009e+06
10580	1.14284e+06
10586	2.31971e+06
10592	2.33226e+06
10598	1.84912e+06
10604	1.66642e+06
10610	815650
10616	1.74883e+06
10622	1.24221e+06
10628	1.16379e+06
10634	1.09671e+06
10640	863094
10646	2.94905e+06
10652	972778
10658	1.68975e+06
10664	1.42419e+06
10670	2.19286e+06
10676	1.20992e+06
10682	1.53409e+06
10688	2.85751e+06
10694	1.79638e+06
10700	2.54159e+06
10706	1.59774e+06
10712	451231
10718	1.32997e+06
10724	510843
10730	1.04239e+06
10736	871097
10742	1.18017e+06
10748	3.11903e+06
10754	836726
10760	1.82194e+06
10766	1.48055e+06
10772	1.95978e+06
10778	1.52678e+06
10784	1.04464e+06
10790	3.51427e+06
10796	1.52099e+06
10802	2.21436e+06
10808	925071
10814	3.13264e+06
10820	804140
10826	2.32631e+06
10832	2.49645e+06
10838	1.90827e+06
10844	1.32392e+06
10850	697968
10856	2.21983e+06
10862	801561
10868	3.30651e+06
10874	3.51201e+06
10880	1.71452e+06
10886	715825
10892	1.26966e+06
10898	2.97712e+06
10904	2.33438e+06
10910	2.06232e+06
10916	3.80384e+06
10922	2.45712e+06
10928	2.19382e+06
10934	850098
10940	3.21341e+06
10946	2.24584e+06
10952	2.61155e+06
10958	1.85174e+06
10964	879157
10970	2.3473e+06
10976	2.1177e+06
10982	2.65223e+06
10988	2.21846e+06
10994	1.99346e+06
11000	2.47821e+06
11006	1.24321e+06
11012	3.29338e+06
11018	1.67624e+06
11024	3.09436e+06
11030	1.26738e+06
11036	2.42988e+06
11042	2.47355e+06
11048	2.32543e+06
11054	2.92645e+06
11060	1.89855e+06
11066	2.26027e+06
11072	852113
11078	2.58843e+06
11084	3.49817e+06
11090	2.87028e+06
11096	2.21459e+06
11102	1.9506e+06
11108	624765
11114	2.71078e+06
11120	1.20296e+06
11126	1.89665e+06
11132	2.068e+06
11138	3.75413e+06
11144	2.89545e+06
11150	2.66215e+06
11156	2.22278e+06
11162	1.80827e+06
11168	1.89408e+06
11174	1.68486e+06
11180	2.20423e+06
11186	1.41545e+06
11192	2.29632e+06
11198	2.84692e+06
11204	2.4721e+06
11210	4.82904e+06
11216	2.84713e+06
11222	3.63614e+06
11228	1.13542e+06
11234	2.91879e+06
11240	3.06124e+06
11246	2.34871e+06
11252	2.88727e+06
11258	3.14228e+06
11264	2.44249e+06
11270	3.8259e+06
11276	3.26632e+06
11282	2.5763e+06
11288	4.05742e+06
11294	3.62082e+06
11300	3.54864e+06
11306	1.60214e+06
11312	4.23918e+06
11318	4.05978e+06
11324	4.63049e+06
11330	4.34122e+06
11336	3.74514e+06
11342	1.34524e+06
11348	3.06124e+06
11354	3.94794e+06
11360	3.48486e+06
11366	4.62232e+06
11372	3.80379e+06
11378	1.97032e+06
11384	4.41409e+06
11390	2.67606e+06
11396	2.52583e+06
11402	1.94794e+06
11408	3.45793e+06
11414	2.71229e+06
11420	3.78368e+06
11426	3.03017e+06
11432	3.6753e+06
11438	4.00942e+06
11444	2.7219e+06
11450	2.74596e+06
11456	4.09802e+06
11462	3.08969e+06
11468	5.15687e+06
11474	6.38911e+06
11480	4.40536e+06
11486	3.04597e+06
11492	4.05852e+06
11498	3.46326e+06
11504	4.75538e+06
11510	3.3297e+06
11516	3.10086e+06
11522	3.2801e+06
11528	4.52968e+06
11534	4.7224e+06
11540	5.39886e+06
11546	4.73314e+06
11552	3.01238e+06
11558	3.45184e+06
11564	3.93344e+06
11570	5.32984e+06
11576	3.35623e+06
11582	3.97829e+06
11588	4.60611e+06
11594	5.01678e+06
11600	4.03567e+06
11606	3.77821e+06
11612	4.9447e+06
11618	4.18893e+06
11624	5.15159e+06
11630	3.68777e+06
11636	5.75694e+06
11642	6.57949e+06
11648	5.80997e+06
11654	4.61837e+06
11660	6.18518e+06
11666	5.98319e+06
11672	6.04639e+06
11678	6.49974e+06
11684	5.18388e+06
11690	5.90927e+06
11696	3.74568e+06
11702	4.52118e+06
11708	6.44837e+06
11714	6.13551e+06
11720	5.55099e+06
11726	4.98623e+06
11732	4.9458e+06
11738	5.02213e+06
11744	4.90333e+06
11750	4.6086e+06
11756	5.53337e+06
11762	4.74352e+06
11768	5.11044e+06
11774	4.70259e+06
11780	4.62268e+06
11786	4.8515e+06
11792	4.53177e+06
11798	4.12328e+06
11804	3.55472e+06
11810	6.24945e+06
11816	4.32574e+06
11822	3.10918e+06
11828	6.06105e+06
11834	1.11805e+07
11840	1.49533e+07
11846	1.62704e+07
11852	1.34326e+07
11858	1.15307e+07
11864	1.14399e+07
11870	9.3503e+06
11876	1.24101e+07
11882	1.77268e+07
11888	2.77078e+07
11894	4.63083e+07
11900	7.28126e+07
11906	1.09972e+08
11912	1.49105e+08
11918	1.90805e+08
11924	1.89366e+08
11930	1.6756e+08
11936	1.38646e+08
11942	1.31881e+08
11948	1.51896e+08
11954	1.84946e+08
11960	2.15686e+08
11966	2.2173e+08
11972	2.01376e+08
11978	1.60926e+08
11984	1.22509e+08
11990	9.8436e+07
11996	9.27666e+07
12002	9.10574e+07
12008	9.24224e+07
12014	9.88549e+07
12020	1.13264e+08
12026	1.37568e+08
12032	1.72317e+08
12038	2.03977e+08
12044	2.26038e+08
12050	2.14933e+08
12056	1.8303e+08
12062	1.41116e+08
12068	1.107e+08
12074	9.80988e+07
12080	9.72212e+07
12086	1.0499e+08
12092	1.1464e+08
12098	1.26982e+08
12104	1.45022e+08
12110	1.65636e+08
12116	1.89989e+08
12122	2.06325e+08
12128	2.13106e+08
12134	2.01792e+08
12140	1.75359e+08
12146	1.41822e+08
12152	1.12321e+08
12158	9.83233e+07
12164	9.88319e+07
12170	1.05398e+08
12176	1.17208e+08
12182	1.36697e+08
12188	1.60278e+08
12194	1.81154e+08
12200	1.98918e+08
12206	2.11552e+08
12212	2.12182e+08
12218	1.9946e+08
12224	1.74288e+08
12230	1.4391e+08
12236	1.17538e+08
12242	1.00026e+08
12248	9.18314e+07
12254	9.06994e+07
12260	9.61454e+07
12266	1.11457e+08
12272	1.29065e+08
12278	1.53966e+08
12284	1.74752e+08
12290	1.92471e+08
12296	2.08142e+08
12302	2.07292e+08
12308	2.06176e+08
12314	1.99011e+08
12320	1.87102e+08
12326	1.78978e+08
12332	1.67305e+08
12338	1.50087e+08
12344	1.29978e+08
12350	9.9364e+07
12356	7.17834e+07
12362	4.84761e+07
12368	3.42217e+07
12374	2.36137e+07
12380	1.91678e+07
12386	1.39369e+07
12392	1.24652e+07
12398	1.12372e+07
12404	1.09553e+07
12410	1.14245e+07
12416	9.30965e+06
12422	1.0756e+07
12428	1.13277e+07
12434	1.09026e+07
12440	9.32668e+06
12446	8.33393e+06
12452	8.96232e+06
12458	8.86963e+06
12464	9.01549e+06
12470	9.38906e+06
12476	6.0243e+06
12482	5.55688e+06
12488	3.58504e+06
12494	4.20846e+06
12500	3.8885e+06
12506	3.05405e+06
12512	3.77953e+06
12518	1.83204e+06
12524	3.06713e+06
12530	3.33142e+06
12536	1.13808e+06
12542	2.39806e+06
12548	1.95487e+06
12554	1.42532e+06
12560	2.29285e+06
12566	1.12847e+06
12572	999361
12578	1.80994e+06
12584	2.07424e+06
12590	3.04619e+06
12596	2.89691e+06
12602	2.13504e+06
12608	2.87541e+06
12614	1.6679e+06
12620	1.34006e+06
12626	3.17257e+06
12632	1.78416e+06
12638	1.85074e+06
12644	2.209e+06
12650	1.87211e+06
12656	649014
12662	261894
12668	1.24397e+06
12674	1.57261e+06
12680	343721
12686	1.55621e+06
12692	930062
12698	1.22126e+06
12704	1.82755e+06
12710	1.6485e+06
12716	1.29157e+06
12722	1.31609e+06
12728	952907
12734	2.04433e+06
12740	1.07597e+06
12746	1.44502e+06
12752	1.00847e+06
12758	2.53789e+06
12764	1.34126e+06
12770	869778
12776	2.45244e+06
12782	1.49449e+06
12788	1.60111e+06
12794	1.94588e+06
12800	1.94473e+06
12806	270351
12812	3.0944e+06
12818	3.07704e+06
12824	1.90454e+06
12830	1.8893e+06
12836	2.14403e+06
12842	905573
12848	1.94617e+06
12854	752331
12860	1.12256e+06
12866	2.00215e+06
12872	1.68333e+06
12878	2.02617e+06
12884	1.27874e+06
12890	1.30338e+06
12896	407988
12902	611341
12908	1.24613e+06
12914	1.37608e+06
12920	1.06035e+06
12926	609762
12932	459483
12938	1.14488e+06
12944	754446
12950	744911
12956	1.02668e+06
12962	1.39981e+06
12968	756764
12974	650897
12980	1.32689e+06
12986	1.20006e+06
12992	1.92281e+06
12998	641498
13004	640982
13010	924957
13016	158689
13022	1.91913e+06
13028	973444
13034	414669
13040	590110
13046	1.9558e+06
13052	1.32579e+06
13058	1.69167e+06
13064	467866
13070	1.87974e+06
13076	1.3676e+06
13082	2.60809e+06
13088	773193
13094	1.37494e+06
13100	972047
13106	2.02443e+06
13112	1.13188e+06
13118	2.14168e+06
13124	1.87515e+06
13130	1.89109e+06
13136	978095
13142	804908
13148	821579
13154	1.23382e+06
13160	921619
13166	1.13755e+06
13172	1.69897e+06
13178	268533
13184	703718
13190	1.2155e+06
13196	698536
13202	630519
13208	765448
13214	1.45394e+06
13220	1.56429e+06
13226	2.30403e+06
13232	1.40678e+06
13238	2.11079e+06
13244	1.617e+06
13250	869839
13256	646678
13262	2.18597e+06
13268	1.35542e+06
13274	1.3859e+06
13280	934282
13286	1.80991e+06
13292	812421
13298	788851
13304	1.01972e+06
13310	2.57103e+06
13316	1.75705e+06
13322	1.97796e+06
13328	1.97784e+06
13334	636868
13340	2.42448e+06
13346	722061
13352	640481
13358	1.33292e+06
13364	950981
13370	915373
13376	900347
13382	348630
13388	932215
13394	1.25968e+06
13400	846688
13406	1.65319e+06
13412	778448
13418	1.50259e+06
13424	952569
13430	547182
13436	2.33342e+06
13442	635020
13448	393892
13454	839342
13460	748871
13466	381824
13472	1.83914e+06
13478	782577
13484	2.81179e+06
13490	771109
13496	1.08359e+06
13502	1.20876e+06
13508	934082
13514	1.06532e+06
13520	1.97536e+06
13526	732570
13532	1.25298e+06
13538	908825
13544	254562
13550	565309
13556	700211
13562	1.43898e+06
13568	1.85207e+06
13574	435345
13580	611867
13586	1.60013e+06
13592	677275
13598	1.80286e+06
13604	1.2943e+06
13610	1.02536e+06
13616	1.51399e+06
13622	1.28529e+06
13628	1.98281e+06
13634	894524
13640	2.44301e+06
13646	358427
13652	512763
13658	684560
13664	1.28515e+06
13670	1.55222e+06
13676	1.16241e+06
13682	3.51403e+06
13688	1.11286e+06
13694	958759
13700	1.26514e+06
13706	1.6741e+06
13712	1.16754e+06
13718	2.67388e+06
13724	1.60591e+06
13730	1.55743e+06
13736	509081
13742	1.25776e+06
13748	2.6804e+06
13754	1.1642e+06
13760	2.71644e+06
13766	1.93569e+06
13772	1.05755e+06
13778	524016
13784	981441
13790	893143
13796	1.28683e+06
13802	1.25603e+06
13808	196729
13814	409981
13820	1.20818e+06
13826	2.64411e+06
13832	1.93593e+06
13838	1.61558e+06
13844	1.16598e+06
13850	565056
13856	472286
13862	1.86246e+06
13868	1.99277e+06
13874	561809
13880	1.13143e+06
13886	670591
13892	1.80509e+06
13898	23668.1
13904	1.40028e+06
13910	1.16761e+06
13916	991651
13922	1.5363e+06
13928	546244
13934	2.4902e+06
13940	2.13942e+06
13946	867389
13952	1.71084e+06
13958	1.60059e+06
13964	1.42409e+06
13970	2.14024e+06
13976	1.21778e+06
13982	716623
[truncated: 3 more rows]
