# Supplementary material for: Chemical tuning of quantum spin–electric coupling in molecular magnets
Source: Nat Chem. 2025 Aug 27;17(12):1903–9. doi: 10.1038/s41557-025-01926-5 (PMC12669029; doi:10.1038/s41557-025-01926-5)
Supplement: Supplementary file 5 — Theory for spin–electric coupling for compound 3 and E-field dependence of orbital energy. [file 41557_2025_1926_MOESM5_ESM.xlsx]

## Sheet: Sheet1
Figure 3 a					Figure 3 b
E-field 10^9(V/m)	D, electronic effect only	D, geometry effect only	D, both effects		E-field 10^9(V/m)	energy (10^3 cm^{-1})	E-field 10^9(V/m)	energy (10^3 cm^{-1})
-1.0284	0.182	0.19086	0.19933		-1.0284	4.6722	1.0284	4.925
-0.5142	0.17781	0.18228	0.18645		-1.0284	0	1.0284	0
0	0.17369	0.17369	0.17369		-1.0284	-0.88053	1.0284	-1.1632
0.5142	0.16963	0.16517	0.16118
1.0284	0.16562	0.15676	0.14899
